# Supplementary material for: Cytenamide–butyric acid (1/1)
Source: Acta Crystallogr Sect E Struct Rep Online. 2008 Jun 19;64(Pt 7):o1295–6. doi: 10.1107/S1600536808018059 (PMC2961685; doi:10.1107/S1600536808018059)
Supplement: Supplementary file 1 [file e-64-o1295-sup1.cif]

##############################################################################
###                                                                        ###
###        Electronic paper (Acta Crystallographica Section E)             ###
###                                                                        ###
##############################################################################
#                                                                            #
# This CIF contains the data in a paper accepted for publication in Acta     #
# Crystallographica Section E. It conforms to the requirements of Notes      #
# for Authors for Section E, and has been peer reviewed under the auspices   #
# of the IUCr Commission on Journals.                                        #
#                                                                            #
# Full details of the Crystallographic Information File format               #
# are given in the paper "The Crystallographic Information File (CIF):       #
# a New Standard Archive File for Crystallography" by S. R. Hall, F. H.      #
# Allen and I. D. Brown [Acta Cryst. (1991), A47, 655-685].                  #
#                                                                            #
# The current version of the core CIF dictionary is obtainable from          #
# ftp://ftp.iucr.org/pub/cif_core.dic. The current version number is 2.4.    #
#                                                                            #
# Software is freely available for graphical display of the structure(s) in  #
# this CIF.  For information consult the CIF home page http://www.iucr.org/  #
# cif/home.html                                                              #
#                                                                            #
# This file may be used for bona fide research purposes within the           #
# scientific community so long as proper attribution is given to the journal # 
# article from which it was obtained.                                        #
#                                                                            #
##############################################################################
                                             
data_global
_audit_creation_method     'CRYSTALS_ver_12.85'
_journal_data_validation_number     ?
_journal_date_recd_electronic     2008-05-14
_journal_date_accepted     2008-06-13
_journal_name_full     'Acta Crystallographica, Section E'
_journal_year     2008
_journal_volume     64
_journal_issue      7
_journal_page_first     o1295
_journal_page_last     o1296
_journal_paper_category     QO
_journal_coeditor_code     GK2147
_publ_contact_author_name     'Prof Alastair J. Florence'
_publ_contact_author_address
;
Solid-State Research Group
Strathclyde Institute of Pharmacy and Biomedical Sciences
The John Arbuthnott Building
University of Strathclyde
27 Taylor Street
Glasgow G4 0NR, U.K.
;
_publ_contact_author_email     alastair.florence@strath.ac.uk
_publ_contact_author_fax     '01415522562'
_publ_contact_author_phone     '01415484877'
_publ_section_title
;
Cytenamide--butyric acid (1/1)
;
loop_
    _publ_author_name
    _publ_author_footnote
    _publ_author_address
    'Johnston, Andrea' .
;
Solid-State Research Group
Strathclyde Institute of Pharmacy and Biomedical Sciences
The John Arbuthnott Building
University of Strathclyde
Glasgow G4 0NR
Scotland
;
    'Florence, Alastair J.' .
;
Solid-State Research Group
Strathclyde Institute of Pharmacy and Biomedical Sciences
The John Arbuthnott Building
University of Strathclyde
Glasgow G4 0NR
Scotland
;
    'Fabianni, Francesca J. A.' .
;
GZG, Department of Crystallography
University of G\"ottingen
D-37077 G\"ottingen
Germany
;
    'Shankland, Kenneth' .
;
ISIS Facility
Rutherford Appleton Laboratory
Chilton
Didcot
Oxon OX11 0QX
England
;
    'Bedford, Colin T.' .
;
Department of Chemistry
University College London
London WC1H 0AJ
England
;
data_I
_chemical_name_systematic
;
5<i>H</i>-dibenzo[a,d]cycloheptatriene-5-carboxamide--butanoic acid (1/1)
;
_chemical_name_common     'cytenamide--butyric acid (1/1)'
_chemical_formula_moiety     'C16 H13 N O, C4 H8 O2'
_chemical_formula_sum     'C20 H21 N1 O3'
_chemical_formula_structural     ?
_chemical_formula_analytical     ?
_chemical_formula_iupac     'C16 H13 N O, C4 H8 O2'
_chemical_formula_weight     323.39
_chemical_melting_point     216.2
_symmetry_cell_setting     Monoclinic
_symmetry_space_group_name_H-M     'P 21/n'
_symmetry_space_group_name_Hall     '-P 2yn'
loop_
    _symmetry_equiv_pos_as_xyz
    'x,y,z'
    '-x,-y,-z'
    '-x+1/2,y+1/2,-z+1/2'
    'x+1/2,-y+1/2,z+1/2'
_cell_length_a     5.9351(2)
_cell_length_b     16.3595(5)
_cell_length_c     17.6738(4)
_cell_angle_alpha     90
_cell_angle_beta     98.046(2)
_cell_angle_gamma     90
_cell_volume     1699.15(9)
_cell_formula_units_Z     4
_cell_measurement_reflns_used     6486
_cell_measurement_theta_min     3
_cell_measurement_theta_max     29
_cell_measurement_temperature     160
_exptl_crystal_description     'block'
_exptl_crystal_colour     'colourless'
_exptl_crystal_size_max     0.35
_exptl_crystal_size_mid     0.15
_exptl_crystal_size_min     0.12
_exptl_crystal_size_rad     ?
_exptl_crystal_density_diffrn     1.264
_exptl_crystal_density_meas     ?
_exptl_crystal_density_method     'not measured'
_exptl_crystal_F_000     688
_exptl_absorpt_coefficient_mu     0.085
_exptl_absorpt_correction_type     'multi-scan'
_exptl_absorpt_process_details     '(CrysAlis RED; Oxford Diffraction, 2007)'
_exptl_absorpt_correction_T_min     0.91
_exptl_absorpt_correction_T_max     0.99
_exptl_special_details
;
;
_diffrn_ambient_temperature     160
_diffrn_radiation_type     'Mo K\a'
_diffrn_radiation_wavelength     0.71073
_diffrn_radiation_source     'Enhance (Mo) X-ray Source'
_diffrn_radiation_monochromator     'graphite'
_diffrn_measurement_device_type     'Oxford Diffraction Gemini'
_diffrn_measurement_method     \w
_diffrn_detector_area_resol_mean     15.9745
_diffrn_reflns_number     18979
_diffrn_reflns_av_R_equivalents     0.0311
_diffrn_reflns_theta_min     2.640
_diffrn_reflns_theta_max     28.723
_diffrn_reflns_theta_full     26.712
_diffrn_measured_fraction_theta_max     0.927
_diffrn_measured_fraction_theta_full     0.996
_diffrn_reflns_limit_h_min     -7
_diffrn_reflns_limit_h_max     7
_diffrn_reflns_limit_k_min     0
_diffrn_reflns_limit_k_max     21
_diffrn_reflns_limit_l_min     0
_diffrn_reflns_limit_l_max     23
_diffrn_reflns_reduction_process
;
Scaled and merged with SORTAV (Blessing, 1997)
;
_diffrn_standards_number     0
_diffrn_standards_interval_count     0
_diffrn_standards_interval_time     0
_diffrn_standards_decay_%     0
loop_
    _diffrn_standard_refln_index_h
    _diffrn_standard_refln_index_k
    _diffrn_standard_refln_index_l
    ? ? ?
_refine_special_details
;
;
_reflns_number_total     4069
_reflns_number_gt     2928
_reflns_threshold_expression     I>2\s(I)
_refine_ls_structure_factor_coef     Fsqd
_refine_ls_matrix_type     full
_refine_ls_R_factor_all     0.0663
_refine_ls_R_factor_gt     0.0404
_refine_ls_wR_factor_all     0.0881
_refine_ls_wR_factor_ref     0.0881
_refine_ls_goodness_of_fit_all     ?
_refine_ls_goodness_of_fit_ref     0.95
_refine_ls_restrained_S_all     ?
_refine_ls_restrained_S_obs     ?
_refine_ls_number_reflns     4069
_refine_ls_number_parameters     226
_refine_ls_number_restraints     3
_refine_ls_number_constraints     ?
_refine_ls_hydrogen_treatment     mixed
_refine_ls_weighting_scheme     calc
_refine_ls_weighting_details
;
Method= Modified Sheldrick
w=1/[\s^2^(F^2^) + (0.03P)^2^ + 0.5P], where P=[max(Fo^2^,0) + 2Fc^2^]/3
;
_atom_sites_solution_hydrogens     geom+difmap
_atom_sites_solution_primary     direct
_atom_sites_solution_secondary     ?
_refine_ls_shift/su_max     0.000514
_refine_ls_shift/su_mean     ?
_refine_diff_density_max     0.38
_refine_diff_density_min     -0.27
_refine_ls_extinction_method     none
_refine_ls_extinction_coef     ?
_refine_ls_abs_structure_details     ?
_refine_ls_abs_structure_Flack     ?
_refine_ls_abs_structure_Rogers     ?
loop_
    _atom_type_symbol
    _atom_type_scat_dispersion_real
    _atom_type_scat_dispersion_imag
    _atom_type_scat_source
    C 0.0033 0.0016 'International Tables Vol C 4.2.6.8 and 6.1.1.4'
    H 0.0000 0.0000 'International Tables Vol C 4.2.6.8 and 6.1.1.4'
    O 0.0106 0.0060 'International Tables Vol C 4.2.6.8 and 6.1.1.4'
    N 0.0061 0.0033 'International Tables Vol C 4.2.6.8 and 6.1.1.4'
_computing_data_collection
;
CrysAlis CCD (Oxford Diffraction, 2007)
;
_computing_cell_refinement
;
CrysAlis RED
;
_computing_data_reduction
;
CrysAlis RED (Oxford Diffraction, 2007) and SORTAV (Blessing, 1997)
;
_computing_structure_solution     'SIR92 (Altomare <i>et al.</i>,  1994)'
_computing_structure_refinement     'CRYSTALS (Betteridge <i>et al.</i>,  2003)'
_computing_molecular_graphics
;
Mercury (Macrae <i>et al.</i>,  2006) and ORTEP-3 (Farrugia,
1997)
;
_computing_publication_material
;
publCIF (Westrip, 2008)
;
loop_
    _atom_site_type_symbol
    _atom_site_label
    _atom_site_fract_x
    _atom_site_fract_y
    _atom_site_fract_z
    _atom_site_U_iso_or_equiv
    _atom_site_adp_type
    _atom_site_occupancy
    _atom_site_disorder_assembly
    _atom_site_disorder_group
    C C1 0.3604(2) 0.32253(7) 0.41898(7) 0.0261 Uani 1.0000 . .
    C C2 0.1718(2) 0.36489(8) 0.38294(7) 0.0323 Uani 1.0000 . .
    C C3 0.1256(2) 0.36854(9) 0.30423(8) 0.0391 Uani 1.0000 . .
    C C4 0.2687(2) 0.33058(9) 0.25996(7) 0.0392 Uani 1.0000 . .
    C C5 0.4591(2) 0.28990(8) 0.29445(7) 0.0344 Uani 1.0000 . .
    C C6 0.5061(2) 0.28359(7) 0.37441(7) 0.0279 Uani 1.0000 . .
    C C7 0.6996(2) 0.23388(8) 0.40716(7) 0.0304 Uani 1.0000 . .
    C C8 0.7115(2) 0.18488(8) 0.46816(7) 0.0301 Uani 1.0000 . .
    C C9 0.5383(2) 0.17092(8) 0.51782(6) 0.0269 Uani 1.0000 . .
    C C10 0.5251(2) 0.09343(8) 0.55037(7) 0.0341 Uani 1.0000 . .
    C C11 0.3603(2) 0.07491(9) 0.59538(8) 0.0398 Uani 1.0000 . .
    C C12 0.2069(2) 0.13407(9) 0.61005(8) 0.0389 Uani 1.0000 . .
    C C13 0.2205(2) 0.21186(8) 0.58012(7) 0.0321 Uani 1.0000 . .
    C C14 0.3844(2) 0.23123(7) 0.53434(6) 0.0258 Uani 1.0000 . .
    C C15 0.4034(2) 0.31760(7) 0.50530(6) 0.0257 Uani 1.0000 . .
    C C16 0.6242(2) 0.35710(7) 0.54306(7) 0.0276 Uani 1.0000 . .
    C C17 0.3158(3) 0.57421(11) 0.16558(9) 0.0568 Uani 1.0000 . .
    C C18 0.5184(3) 0.60108(10) 0.22080(8) 0.0455 Uani 1.0000 . .
    C C19 0.5957(2) 0.53835(9) 0.28103(8) 0.0371 Uani 1.0000 . .
    C C20 0.8040(2) 0.56040(8) 0.33497(7) 0.0295 Uani 1.0000 . .
    O O1 0.70946(16) 0.33413(6) 0.60746(5) 0.0369 Uani 1.0000 . .
    O O2 0.84351(15) 0.53413(6) 0.39986(5) 0.0346 Uani 1.0000 . .
    N N1 0.7091(2) 0.41860(7) 0.50777(6) 0.0335 Uani 1.0000 . .
    O O3 0.94149(17) 0.61035(6) 0.30567(5) 0.0435 Uani 1.0000 . .
    H H151 0.2828 0.3488 0.5249 0.0293 Uiso 1.0000 . .
    H H21 0.0713 0.3916 0.4145 0.0377 Uiso 1.0000 . .
    H H81 0.8456 0.1498 0.4786 0.0333 Uiso 1.0000 . .
    H H71 0.8293 0.2332 0.3790 0.0372 Uiso 1.0000 . .
    H H191 0.4766 0.5266 0.3115 0.0486 Uiso 1.0000 . .
    H H192 0.6295 0.4889 0.2564 0.0473 Uiso 1.0000 . .
    H H131 0.1155 0.2536 0.5914 0.0383 Uiso 1.0000 . .
    H H101 0.6291 0.0526 0.5389 0.0392 Uiso 1.0000 . .
    H H41 0.2338 0.3317 0.2057 0.0465 Uiso 1.0000 . .
    H H121 0.0935 0.1222 0.6419 0.0464 Uiso 1.0000 . .
    H H51 0.5637 0.2636 0.2641 0.0395 Uiso 1.0000 . .
    H H111 0.3507 0.0214 0.6150 0.0470 Uiso 1.0000 . .
    H H182 0.4770 0.6515 0.2459 0.0609 Uiso 1.0000 . .
    H H181 0.6503 0.6120 0.1946 0.0611 Uiso 1.0000 . .
    H H31 -0.0099 0.3971 0.2794 0.0463 Uiso 1.0000 . .
    H H172 0.2712 0.6162 0.1279 0.0868 Uiso 1.0000 . .
    H H173 0.1858 0.5625 0.1933 0.0867 Uiso 1.0000 . .
    H H171 0.3504 0.5240 0.1402 0.0875 Uiso 1.0000 . .
    H H12 0.834(2) 0.4432(9) 0.5320(8) 0.0446 Uiso 1.0000 . .
    H H11 0.652(2) 0.4352(9) 0.4630(8) 0.0433 Uiso 1.0000 . .
    H H311 1.058(3) 0.6243(11) 0.3395(9) 0.0689 Uiso 1.0000 . .
loop_
    _atom_site_aniso_label
    _atom_site_aniso_U_11
    _atom_site_aniso_U_22
    _atom_site_aniso_U_33
    _atom_site_aniso_U_12
    _atom_site_aniso_U_13
    _atom_site_aniso_U_23
    C1 0.0283(6) 0.0234(6) 0.0265(6) -0.0013(5) 0.0032(5) -0.0008(5)
    C2 0.0315(7) 0.0305(7) 0.0348(7) 0.0030(5) 0.0040(5) 0.0027(5)
    C3 0.0366(8) 0.0396(8) 0.0383(7) 0.0032(6) -0.0041(6) 0.0075(6)
    C4 0.0476(8) 0.0422(8) 0.0259(6) -0.0032(7) -0.0010(6) 0.0030(6)
    C5 0.0414(8) 0.0345(8) 0.0279(6) -0.0020(6) 0.0075(6) -0.0025(5)
    C6 0.0297(6) 0.0258(7) 0.0279(6) -0.0019(5) 0.0031(5) -0.0021(5)
    C7 0.0287(6) 0.0318(7) 0.0315(6) 0.0018(5) 0.0065(5) -0.0068(5)
    C8 0.0270(6) 0.0295(7) 0.0321(6) 0.0056(5) -0.0016(5) -0.0067(5)
    C9 0.0273(6) 0.0284(7) 0.0227(6) -0.0004(5) -0.0051(5) -0.0026(5)
    C10 0.0388(7) 0.0291(7) 0.0313(6) 0.0021(6) -0.0057(6) -0.0015(5)
    C11 0.0507(9) 0.0310(8) 0.0347(7) -0.0078(6) -0.0051(6) 0.0073(6)
    C12 0.0384(8) 0.0448(9) 0.0327(7) -0.0111(7) 0.0021(6) 0.0063(6)
    C13 0.0298(7) 0.0379(8) 0.0275(6) -0.0022(6) 0.0010(5) -0.0008(5)
    C14 0.0264(6) 0.0277(7) 0.0215(5) -0.0016(5) -0.0027(5) -0.0024(5)
    C15 0.0270(6) 0.0256(7) 0.0252(6) 0.0034(5) 0.0055(5) -0.0028(5)
    C16 0.0334(7) 0.0245(6) 0.0252(6) 0.0009(5) 0.0059(5) -0.0041(5)
    C17 0.0518(10) 0.0666(12) 0.0470(9) 0.0033(8) -0.0109(7) -0.0040(8)
    C18 0.0467(9) 0.0430(9) 0.0435(8) -0.0033(7) -0.0052(7) 0.0042(7)
    C19 0.0398(8) 0.0347(8) 0.0361(7) -0.0062(6) 0.0026(6) -0.0017(6)
    C20 0.0366(7) 0.0246(7) 0.0279(6) -0.0004(5) 0.0066(5) -0.0014(5)
    O2 0.0421(5) 0.0326(5) 0.0290(5) -0.0029(4) 0.0045(4) 0.0035(4)
    N1 0.0402(7) 0.0304(6) 0.0291(5) -0.0056(5) 0.0024(5) 0.0018(5)
    O3 0.0457(6) 0.0529(7) 0.0297(5) -0.0205(5) -0.0027(4) 0.0077(4)
    O1 0.0441(5) 0.0373(5) 0.0271(4) -0.0124(4) -0.0027(4) 0.0021(4)
_geom_special_details
;
;
loop_
    _geom_bond_atom_site_label_1
    _geom_bond_atom_site_label_2
    _geom_bond_site_symmetry_1
    _geom_bond_site_symmetry_2
    _geom_bond_distance
    _geom_bond_publ_flag
    C1 C2 . . 1.3924(17) no
    C1 C6 . . 1.4018(17) no
    C1 C15 . . 1.5133(15) no
    C2 C3 . . 1.3811(18) no
    C2 H21 . . 0.975 no
    C3 C4 . . 1.380(2) no
    C3 H31 . . 0.980 no
    C4 C5 . . 1.378(2) no
    C4 H41 . . 0.952 no
    C5 C6 . . 1.4054(17) no
    C5 H51 . . 0.976 no
    C6 C7 . . 1.4591(17) no
    C7 C8 . . 1.3373(18) no
    C7 H71 . . 0.974 no
    C8 C9 . . 1.4601(18) no
    C8 H81 . . 0.977 no
    C9 C10 . . 1.3988(18) no
    C9 C14 . . 1.4026(17) no
    C10 C11 . . 1.3778(19) no
    C10 H101 . . 0.950 no
    C11 C12 . . 1.378(2) no
    C11 H111 . . 0.946 no
    C12 C13 . . 1.3848(19) no
    C12 H121 . . 0.956 no
    C13 C14 . . 1.3860(17) no
    C13 H131 . . 0.965 no
    C14 C15 . . 1.5129(17) no
    C15 C16 . . 1.5282(17) no
    C15 H151 . . 0.981 no
    C16 N1 . . 1.3204(16) no
    C16 O1 . . 1.2376(14) no
    C17 C18 . . 1.504(2) no
    C17 H172 . . 0.968 no
    C17 H173 . . 0.988 no
    C17 H171 . . 0.971 no
    C18 C19 . . 1.5034(19) no
    C18 H182 . . 0.984 no
    C18 H181 . . 0.980 no
    C19 C20 . . 1.4956(18) no
    C19 H191 . . 0.967 no
    C19 H192 . . 0.954 no
    C20 O2 . . 1.2165(14) no
    C20 O3 . . 1.3114(15) no
    N1 H12 . . 0.899(14) no
    N1 H11 . . 0.860(14) no
    O3 H311 . . 0.880(14) no
loop_
    _geom_angle_atom_site_label_1
    _geom_angle_atom_site_label_2
    _geom_angle_atom_site_label_3
    _geom_angle_site_symmetry_1
    _geom_angle_site_symmetry_2
    _geom_angle_site_symmetry_3
    _geom_angle
    _geom_angle_publ_flag
    C2 C1 C6 . . . 119.25(11) no
    C2 C1 C15 . . . 119.95(11) no
    C6 C1 C15 . . . 120.79(10) no
    C1 C2 C3 . . . 121.06(12) no
    C1 C2 H21 . . . 118.6 no
    C3 C2 H21 . . . 120.4 no
    C2 C3 C4 . . . 120.03(13) no
    C2 C3 H31 . . . 120.5 no
    C4 C3 H31 . . . 119.5 no
    C3 C4 C5 . . . 119.87(12) no
    C3 C4 H41 . . . 119.9 no
    C5 C4 H41 . . . 120.2 no
    C4 C5 C6 . . . 121.01(12) no
    C4 C5 H51 . . . 121.0 no
    C6 C5 H51 . . . 118.0 no
    C5 C6 C1 . . . 118.72(11) no
    C5 C6 C7 . . . 118.30(11) no
    C1 C6 C7 . . . 122.92(11) no
    C6 C7 C8 . . . 127.14(12) no
    C6 C7 H71 . . . 116.0 no
    C8 C7 H71 . . . 116.7 no
    C7 C8 C9 . . . 128.04(12) no
    C7 C8 H81 . . . 117.0 no
    C9 C8 H81 . . . 114.7 no
    C8 C9 C10 . . . 118.27(11) no
    C8 C9 C14 . . . 123.29(11) no
    C10 C9 C14 . . . 118.45(11) no
    C9 C10 C11 . . . 121.46(13) no
    C9 C10 H101 . . . 118.2 no
    C11 C10 H101 . . . 120.2 no
    C10 C11 C12 . . . 119.67(13) no
    C10 C11 H111 . . . 120.0 no
    C12 C11 H111 . . . 120.3 no
    C11 C12 C13 . . . 119.87(13) no
    C11 C12 H121 . . . 120.4 no
    C13 C12 H121 . . . 119.7 no
    C12 C13 C14 . . . 121.09(13) no
    C12 C13 H131 . . . 119.9 no
    C14 C13 H131 . . . 119.0 no
    C9 C14 C13 . . . 119.42(12) no
    C9 C14 C15 . . . 120.31(11) no
    C13 C14 C15 . . . 120.22(11) no
    C1 C15 C14 . . . 112.44(10) no
    C1 C15 C16 . . . 115.54(10) no
    C14 C15 C16 . . . 110.29(10) no
    C1 C15 H151 . . . 107.5 no
    C14 C15 H151 . . . 105.8 no
    C16 C15 H151 . . . 104.4 no
    C15 C16 N1 . . . 118.47(11) no
    C15 C16 O1 . . . 119.24(11) no
    N1 C16 O1 . . . 122.14(12) no
    C18 C17 H172 . . . 110.8 no
    C18 C17 H173 . . . 110.1 no
    H172 C17 H173 . . . 108.7 no
    C18 C17 H171 . . . 110.2 no
    H172 C17 H171 . . . 109.7 no
    H173 C17 H171 . . . 107.2 no
    C17 C18 C19 . . . 113.39(13) no
    C17 C18 H182 . . . 108.1 no
    C19 C18 H182 . . . 108.9 no
    C17 C18 H181 . . . 111.4 no
    C19 C18 H181 . . . 105.9 no
    H182 C18 H181 . . . 109.0 no
    C18 C19 C20 . . . 115.46(11) no
    C18 C19 H191 . . . 110.9 no
    C20 C19 H191 . . . 107.3 no
    C18 C19 H192 . . . 108.6 no
    C20 C19 H192 . . . 106.7 no
    H191 C19 H192 . . . 107.6 no
    C19 C20 O2 . . . 123.28(12) no
    C19 C20 O3 . . . 113.77(11) no
    O2 C20 O3 . . . 122.95(12) no
    C16 N1 H12 . . . 117.5(10) no
    C16 N1 H11 . . . 123.2(10) no
    H12 N1 H11 . . . 119.3(14) no
    C20 O3 H311 . . . 111.5(12) no
loop_
    _geom_torsion_atom_site_label_1
    _geom_torsion_atom_site_label_2
    _geom_torsion_atom_site_label_3
    _geom_torsion_atom_site_label_4
    _geom_torsion_site_symmetry_1
    _geom_torsion_site_symmetry_2
    _geom_torsion_site_symmetry_3
    _geom_torsion_site_symmetry_4
    _geom_torsion
    _geom_torsion_publ_flag
    C6 C1 C2 C3 . . . . 0.48(19) no
    C15 C1 C2 C3 . . . . -178.34(12) no
    C2 C1 C6 C5 . . . . 1.17(17) no
    C2 C1 C6 C7 . . . . -176.25(11) no
    C15 C1 C6 C5 . . . . 180.00(12) no
    C15 C1 C6 C7 . . . . 2.57(18) no
    C2 C1 C15 C14 . . . . 114.81(12) no
    C2 C1 C15 C16 . . . . -117.37(12) no
    C6 C1 C15 C14 . . . . -63.99(14) no
    C6 C1 C15 C16 . . . . 63.83(14) no
    C1 C2 C3 C4 . . . . -0.7(2) no
    C2 C3 C4 C5 . . . . -0.8(2) no
    C3 C4 C5 C6 . . . . 2.5(2) no
    C4 C5 C6 C1 . . . . -2.67(18) no
    C4 C5 C6 C7 . . . . 174.87(12) no
    C1 C6 C7 C8 . . . . 36.0(2) no
    C5 C6 C7 C8 . . . . -141.46(14) no
    C6 C7 C8 C9 . . . . -1.9(2) no
    C7 C8 C9 C10 . . . . 147.22(13) no
    C7 C8 C9 C14 . . . . -32.6(2) no
    C8 C9 C10 C11 . . . . -177.43(12) no
    C14 C9 C10 C11 . . . . 2.43(18) no
    C8 C9 C14 C13 . . . . 177.89(11) no
    C8 C9 C14 C15 . . . . -4.73(17) no
    C10 C9 C14 C13 . . . . -1.96(17) no
    C10 C9 C14 C15 . . . . 175.42(10) no
    C9 C10 C11 C12 . . . . -1.2(2) no
    C10 C11 C12 C13 . . . . -0.6(2) no
    C11 C12 C13 C14 . . . . 1.0(2) no
    C12 C13 C14 C9 . . . . 0.28(18) no
    C12 C13 C14 C15 . . . . -177.10(11) no
    C9 C14 C15 C1 . . . . 64.61(14) no
    C9 C14 C15 C16 . . . . -65.93(13) no
    C13 C14 C15 C1 . . . . -118.03(12) no
    C13 C14 C15 C16 . . . . 111.43(12) no
    C1 C15 C16 O1 . . . . -156.56(11) no
    C1 C15 C16 N1 . . . . 27.97(15) no
    C14 C15 C16 O1 . . . . -27.68(15) no
    C14 C15 C16 N1 . . . . 156.85(11) no
    C17 C18 C19 C20 . . . . 177.01(13) no
    C18 C19 C20 O2 . . . . 152.97(13) no
    C18 C19 C20 O3 . . . . -27.50(17) no
loop_
    _geom_hbond_atom_site_label_D
    _geom_hbond_atom_site_label_H
    _geom_hbond_atom_site_label_A
    _geom_hbond_site_symmetry_A
    _geom_hbond_distance_DH
    _geom_hbond_distance_HA
    _geom_hbond_distance_DA
    _geom_hbond_angle_DHA
    _geom_hbond_publ_flag
    N1 H11 O2 . 0.860(14) 2.348(14) 2.8761(15) 120.0(10) yes
    N1 H12 O2 2_766 0.898(13) 2.146(13) 3.0167(15) 163.2(13) yes
    O3 H311 O1 2_766 0.879(17) 1.698(17) 2.5658(13) 168.8(16) yes
