# Supplementary material for: Cytenamide–butyric acid (1/1)
Source: Acta Crystallogr Sect E Struct Rep Online. 2008 Jun 19;64(Pt 7):o1295–6. doi: 10.1107/S1600536808018059 (PMC2961685; doi:10.1107/S1600536808018059)
Supplement: Supplementary file 2 [file e-64-o1295-Isup2.hkl]

data_I
#  07ISIS047 in P2(1)/n                    
_audit_creation_date        07-10-22
_audit_creation_method      CRYSTALS 

_cell_length_a                    5.9351(2)
_cell_angle_alpha                 90
_cell_length_b                    16.3595(5)
_cell_angle_beta                  98.046(2)
_cell_length_c                    17.6738(4)
_cell_angle_gamma                 90

# NOTE Fc on scale of Fo,      4.86876
# Status flags: 
#    o - used in refinement 
#    < - excluded by I/sigmaI cutoff 
#    x - excluded for another reason  

loop_
_refln_index_h
_refln_index_k
_refln_index_l
_refln_F_squared_meas
_refln_F_squared_calc
_refln_F_squared_sigma
_refln_observed_status
   2   0   0    56904.85    56447.14      523.14 o
   4   0   0       -0.89       14.54       35.81 o
   6   0   0     2239.68     2108.46      182.16 o
   1   1   0     4304.74     3830.60       40.37 o
   2   1   0    42540.30    42144.86      334.44 o
   3   1   0      -12.55       20.73       49.12 o
   4   1   0    25130.96    24238.14      254.91 o
   5   1   0      -13.41       39.26      113.09 o
   6   1   0    16100.98    15269.82      189.38 o
   7   1   0      741.60      614.11      143.18 o
   1   2   0    10212.63     9777.33       92.05 o
   2   2   0      147.46      158.59       17.59 o
   3   2   0    54016.39    51746.46      495.06 o
   4   2   0     6484.68     6917.63      114.26 o
   5   2   0     2217.77     2108.66       68.14 o
   6   2   0      694.19      695.95       82.31 o
   7   2   0      933.13      958.92      146.36 o
   1   3   0    15594.38    15515.95      154.71 o
   2   3   0    91351.65    89051.34      765.80 o
   3   3   0    19095.39    19505.78      159.69 o
   4   3   0      294.62      406.31       30.06 o
   5   3   0     1605.19     1662.31       69.04 o
   6   3   0       39.31       17.37       74.02 o
   7   3   0      264.80      121.60      146.89 o
   0   4   0   192884.91   198174.28     3069.70 o
   1   4   0    30083.57    30732.96      297.64 o
   2   4   0       42.26       60.85       25.23 o
   3   4   0        3.45      112.17       15.03 o
   4   4   0      490.94      594.78       38.15 o
   5   4   0       15.63       25.31       22.93 o
   6   4   0       51.17       91.95       74.03 o
   7   4   0       11.06       11.61      130.70 o
   1   5   0    79765.59    80624.54      853.85 o
   2   5   0    13377.18    12453.00      139.15 o
   3   5   0     6276.78     6038.97       85.67 o
   4   5   0     6469.21     6592.53      113.65 o
   5   5   0     1103.65     1120.16       58.91 o
   6   5   0      969.95      940.21       98.09 o
   7   5   0      281.28      225.39      157.37 o
   0   6   0      175.79      385.58       33.76 o
   1   6   0    11811.46    10894.40      118.99 o
   2   6   0    12432.42    12394.41      128.32 o
   3   6   0      367.54      379.27       34.39 o
   4   6   0     1641.38     1967.91       68.02 o
   5   6   0      267.12      209.72       61.74 o
   6   6   0     1047.65     1153.69      125.12 o
   7   6   0        4.76        1.98      118.16 o
   1   7   0     2482.10     2390.83       53.79 o
   2   7   0     6189.75     6289.41       82.63 o
   3   7   0     9058.97     8882.83      172.18 o
   4   7   0     5342.67     5170.20       97.92 o
   5   7   0      445.86      442.32       71.18 o
   6   7   0      359.84      365.48      115.80 o
   7   7   0       -4.46       13.43      345.66 o
   0   8   0    22814.72    21811.28      299.50 o
   1   8   0    33974.60    32174.34      470.09 o
   2   8   0    10963.93    11874.05      155.16 o
   3   8   0      149.61      164.15       50.65 o
   4   8   0     2174.34     2434.11       82.17 o
   5   8   0     2733.04     2851.44       80.41 o
   6   8   0       90.29       52.23      161.13 o
   7   8   0      658.37      852.80      612.92 o
   1   9   0     1585.44     1169.88       73.45 o
   2   9   0    24190.39    24212.60      249.54 o
   3   9   0     9128.17     9392.71      226.75 o
   4   9   0      278.89      326.75       71.09 o
   5   9   0     4729.41     4976.57      102.59 o
   6   9   0     3623.66     3175.01      175.78 o
   0  10   0     1649.74     1705.19      221.21 o
   1  10   0     2964.54     3382.13      116.31 o
   2  10   0    24483.30    24672.18      294.25 o
   3  10   0       84.09       67.67       52.52 o
   4  10   0    12516.22    11795.29      194.84 o
   5  10   0     1832.01     2095.04      115.47 o
   6  10   0      260.60       89.69      179.06 o
   1  11   0       43.85        7.68       50.58 o
   2  11   0       54.51        7.78       47.13 o
   3  11   0    22269.57    23091.54      287.85 o
   4  11   0      345.55      284.99      101.71 o
   5  11   0      543.94      692.89      123.42 o
   6  11   0     1459.29     1294.58      239.19 o
   0  12   0      339.56      288.90      256.01 o
   1  12   0    12266.29    12939.66      259.62 o
   2  12   0     2953.71     2973.85       89.09 o
   3  12   0    10300.17    10413.82      349.10 o
   4  12   0     1380.19     1269.17       97.26 o
   5  12   0       56.29        9.57      185.32 o
   6  12   0      211.86        5.26      214.38 o
   1  13   0      130.37        7.89       90.72 o
   2  13   0     5066.02     4968.81      112.08 o
   3  13   0      944.74      691.40       98.98 o
   4  13   0     3437.11     3808.74      125.61 o
   5  13   0     2584.30     2720.65      222.41 o
   0  14   0      281.97      583.56      267.44 o
   1  14   0     4862.71     5172.96      143.09 o
   2  14   0     1954.83     1818.45       89.00 o
   3  14   0      259.30      338.16      113.74 o
   4  14   0      128.69       13.05      144.24 o
   5  14   0     1291.15     1011.59      186.77 o
   1  15   0      760.26      934.55      110.79 o
   2  15   0     1075.66     1143.44       95.33 o
   3  15   0      742.54      895.40      133.83 o
   4  15   0      226.68      147.93      141.97 o
   5  15   0      270.05      123.85      207.84 o
   0  16   0     1345.28     1379.97      353.76 o
   1  16   0    11656.11    11008.00      241.05 o
   2  16   0     4016.45     4114.52      127.05 o
   3  16   0       15.03       34.19       96.66 o
   4  16   0     1969.12     2040.19      173.20 o
   5  16   0      114.30       82.28      219.01 o
   1  17   0     2349.75     1999.32      138.95 o
   2  17   0      669.89      397.13      145.99 o
   3  17   0      271.05       99.82      165.61 o
   4  17   0      554.99      610.29      180.55 o
   5  17   0      530.12      530.19      819.52 o
   0  18   0      -36.05        6.06      206.56 o
   1  18   0     1201.41     1183.14      141.57 o
   2  18   0     1063.82     1026.10      149.39 o
   3  18   0      845.01      821.48      190.24 o
   4  18   0     2372.16     2239.21      677.13 o
   1  19   0     1165.87     1056.74      149.61 o
   2  19   0      806.51      578.23      188.27 o
   3  19   0       -9.38      105.46       67.58 o
   0  20   0     7059.71     5959.56      265.61 o
   1  20   0      917.58      843.05      173.05 o
   2  20   0     1376.65     1299.35      306.16 o
   3  20   0      176.79       16.02      673.18 o
   1  21   0       92.24       73.66      703.01 o
   2  21   0      226.44      100.54      669.00 o
  -7   0   1       34.12        0.15      176.76 o
  -5   0   1      694.85      576.32      118.25 o
  -3   0   1     6215.68     6046.76       88.73 o
  -1   0   1   183635.70   185365.56     3040.60 o
   1   0   1   218898.98   223830.62     2201.30 o
   3   0   1     9583.40     9354.69      121.83 o
   5   0   1       89.60      124.35       75.47 o
   7   0   1      231.17       67.28      214.57 o
  -7   1   1      245.52      194.79      120.05 o
  -6   1   1      589.45      770.23       81.11 o
  -5   1   1    12066.39    11027.58      157.80 o
  -4   1   1    17937.89    18102.21      172.32 o
  -3   1   1     4542.17     4296.90       55.06 o
  -2   1   1      818.68      879.06       23.36 o
  -1   1   1      240.79      336.25       26.45 o
   1   1   1    26023.30    25581.96      213.82 o
   2   1   1    37745.58    37489.11      298.73 o
   3   1   1    31535.64    29802.52      257.78 o
   4   1   1       35.85       42.86       24.02 o
   5   1   1      275.45      330.70       57.79 o
   6   1   1      321.41      424.48       81.23 o
   7   1   1     4237.82     4452.79      184.72 o
  -7   2   1        0.37       78.08       57.06 o
  -6   2   1      864.32     1044.29       90.12 o
  -5   2   1       83.65      146.50       47.72 o
  -4   2   1     7678.53     8272.16      117.83 o
  -3   2   1        3.10       39.53       15.47 o
  -2   2   1      833.78      953.15       29.12 o
  -1   2   1   210225.69   207040.61     2071.40 o
   0   2   1     2705.49     2778.89       54.06 o
   1   2   1    20248.03    19790.36      161.52 o
   2   2   1    25203.62    26065.89      207.82 o
   3   2   1    24761.51    24223.15      229.50 o
   4   2   1     2434.96     2133.16       50.28 o
   5   2   1       79.55      160.56       53.24 o
   6   2   1     2023.36     2198.32       94.15 o
   7   2   1      141.28       37.09      154.34 o
  -7   3   1     2560.10     2605.60      139.65 o
  -6   3   1        4.64       26.83       29.98 o
  -5   3   1       19.73        2.25       22.76 o
  -4   3   1     1207.41     1149.30       30.43 o
  -3   3   1     1129.63     1028.95       33.59 o
  -2   3   1     4341.79     4221.64       63.48 o
  -1   3   1   133498.91   135204.95     1144.90 o
   0   3   1     2899.97     2902.93       36.28 o
   1   3   1    34171.32    34652.68      417.39 o
   2   3   1     2654.83     2940.67       42.13 o
   3   3   1     3314.55     3093.37       52.84 o
   4   3   1    20384.00    19718.07      189.15 o
   5   3   1     4047.22     4054.52      100.75 o
   6   3   1      142.13      168.01       93.24 o
   7   3   1      277.07      132.48      146.98 o
  -7   4   1      268.04       74.58      152.03 o
  -6   4   1      466.17      620.04       99.78 o
  -5   4   1     3899.72     3992.46       85.36 o
  -4   4   1     6828.26     6767.79       84.92 o
  -3   4   1     2451.69     2978.71       38.86 o
  -2   4   1    40238.96    40057.42      323.71 o
  -1   4   1    55178.95    54583.51      490.68 o
   0   4   1   271234.97   277971.12     2611.30 o
   1   4   1    84989.77    83381.46      747.26 o
   2   4   1    54872.61    51439.74      452.27 o
   3   4   1      521.48      318.96       31.96 o
   4   4   1      786.16      787.48       42.88 o
   5   4   1     4347.17     4252.66      142.87 o
   6   4   1     2829.74     2719.07      148.48 o
   7   4   1      357.82      277.22      153.57 o
  -7   5   1      220.84      342.79      124.59 o
  -6   5   1      887.83      892.66      109.99 o
  -5   5   1     3957.55     4202.59       72.09 o
  -4   5   1     3642.86     3648.43      114.28 o
  -3   5   1     9577.67     9083.25      117.33 o
  -2   5   1    40751.73    39096.17      341.17 o
  -1   5   1     2271.73     2184.63       53.55 o
   0   5   1      196.59       98.66       21.38 o
   1   5   1    23469.49    23723.32      362.13 o
   2   5   1    11089.67    10003.93      164.64 o
   3   5   1       -5.07       19.20       21.00 o
   4   5   1       96.59       65.38       38.54 o
   5   5   1     1465.50     1669.71       71.99 o
   6   5   1      436.68      400.59       95.08 o
   7   5   1      100.79       21.29      173.77 o
  -7   6   1      154.25      153.32      134.95 o
  -6   6   1      358.09      386.34      111.43 o
  -5   6   1       -4.39       24.16       45.21 o
  -4   6   1     5003.66     5428.76       77.51 o
  -3   6   1       72.06       68.84       32.87 o
  -2   6   1    15604.89    15798.84      150.81 o
  -1   6   1    66092.51    67102.22      588.33 o
   0   6   1     1930.04     2013.16       31.33 o
   1   6   1    22041.40    23117.99      241.29 o
   2   6   1    72003.93    71346.13      955.61 o
   3   6   1       61.66        5.36       33.37 o
   4   6   1     5623.89     6019.11       89.13 o
   5   6   1      813.28      999.24       77.68 o
   6   6   1       -9.86        6.31      174.84 o
   7   6   1      129.67      351.52      198.69 o
  -7   7   1     1758.04     1506.99      209.29 o
  -6   7   1       28.06       87.25       43.82 o
  -5   7   1     5238.09     4977.24      174.93 o
  -4   7   1      715.68      852.07       56.21 o
  -3   7   1     6711.41     7487.93      136.54 o
  -2   7   1    34602.09    32112.92      301.58 o
  -1   7   1      117.31       95.35       36.94 o
   0   7   1    32340.05    31776.17      438.91 o
   1   7   1      898.75      896.72       35.94 o
   2   7   1     1840.25     1873.89       77.39 o
   3   7   1      205.46      150.63       42.26 o
   4   7   1    14954.75    15086.39      202.45 o
   5   7   1       52.24      109.71       51.30 o
   6   7   1      109.49       52.87      143.82 o
   7   7   1      961.99      708.75      601.38 o
  -7   8   1       -2.49       45.46       32.27 o
  -6   8   1      239.32      186.34      133.76 o
  -5   8   1     3279.64     3379.08       79.42 o
  -4   8   1     1609.44     1926.97      115.12 o
  -3   8   1     2628.67     2645.15       63.36 o
  -2   8   1      369.31      378.28       37.10 o
  -1   8   1    37121.91    37683.09      468.35 o
   0   8   1     5689.91     5540.73       83.00 o
   1   8   1    13569.32    12646.71      143.74 o
   2   8   1     3296.96     3638.48       55.89 o
   3   8   1      802.44      819.53       55.67 o
   4   8   1     5909.68     5832.31      127.19 o
   5   8   1     1017.15     1027.19       80.29 o
   6   8   1      389.91      179.08      127.86 o
   7   8   1      650.70      300.41      719.06 o
  -6   9   1      -36.05       13.59      278.26 o
  -5   9   1      153.97       19.19       78.90 o
  -4   9   1    17388.51    18096.17      204.75 o
  -3   9   1     2728.08     2524.60       74.26 o
  -2   9   1     8536.05     8025.62      139.29 o
  -1   9   1    12946.66    13646.05      204.98 o
   0   9   1    24689.88    24377.88      293.36 o
   1   9   1      979.96     1083.20      101.45 o
   2   9   1    33288.64    34573.00      336.20 o
   3   9   1     2759.43     2790.11       76.31 o
   4   9   1     3675.48     3251.90       91.54 o
   5   9   1     1917.61     2024.94      100.49 o
   6   9   1      563.70      522.20      184.84 o
  -6  10   1      937.68      664.21      221.69 o
  -5  10   1      568.16      461.99      106.40 o
  -4  10   1    10808.74    10682.92      157.17 o
  -3  10   1       37.35       31.93       36.42 o
  -2  10   1     7312.98     6875.36      175.13 o
  -1  10   1      512.12      410.83       39.89 o
   0  10   1      856.58      576.17       52.90 o
   1  10   1      948.77     1042.53      103.83 o
   2  10   1    16831.31    16948.92      186.52 o
   3  10   1      101.51       51.16       51.68 o
   4  10   1      602.40      646.91       74.71 o
   5  10   1     1904.99     1694.50      151.20 o
   6  10   1     4798.98     3932.16      241.90 o
  -6  11   1     2150.66     2359.12      191.62 o
  -5  11   1      386.82      251.03      149.75 o
  -4  11   1     1649.93     1727.60      116.41 o
  -3  11   1      425.68      466.77       55.66 o
  -2  11   1      690.76      624.35       52.39 o
  -1  11   1      568.36      775.37       66.65 o
   0  11   1      743.69      645.89       45.17 o
   1  11   1    25132.66    23935.81      342.56 o
   2  11   1    16893.87    17079.49      170.91 o
   3  11   1       18.39       52.05       39.47 o
   4  11   1       12.12        1.95       91.74 o
   5  11   1      922.05      882.18      137.31 o
   6  11   1     1339.05     1426.88      204.34 o
  -6  12   1     1094.30      836.82      194.92 o
  -5  12   1     3904.44     4058.65      147.92 o
  -4  12   1      337.94      237.65      110.87 o
  -3  12   1    19248.82    19254.18      270.94 o
  -2  12   1    30791.04    31055.03      421.23 o
  -1  12   1    36470.96    37199.79      440.14 o
   0  12   1     3329.17     3868.62      107.14 o
   1  12   1      666.30      505.45      100.86 o
   2  12   1     1846.40     1909.28       84.22 o
   3  12   1     3425.75     3973.63      137.23 o
   4  12   1        2.08       69.06      101.76 o
   5  12   1      641.42      643.64      137.60 o
   6  12   1     1022.33      856.44      224.13 o
  -6  13   1      174.06       43.16      267.27 o
  -5  13   1       73.61       29.89      168.62 o
  -4  13   1     1422.63     1726.45      116.75 o
  -3  13   1    15269.50    15502.33      213.90 o
  -2  13   1      125.05       55.11       82.23 o
  -1  13   1     2128.87     1923.17      127.25 o
   0  13   1     3863.29     3962.44      153.91 o
   1  13   1    11350.27    12051.35      318.12 o
   2  13   1     4001.60     4380.01      121.27 o
   3  13   1      308.65      228.90       99.38 o
   4  13   1     7516.30     7736.57      216.57 o
   5  13   1    10565.29     8987.15      234.53 o
   6  13   1      334.33        0.98      706.35 o
  -6  14   1     1110.10      598.06      682.94 o
  -5  14   1      -25.95      265.29      208.86 o
  -4  14   1      340.04      219.72      125.07 o
  -3  14   1     8099.36     8029.08      151.81 o
  -2  14   1     1208.45     1092.26       83.32 o
  -1  14   1      138.15       24.44       89.42 o
   0  14   1      514.09      382.24      107.56 o
   1  14   1      352.13      191.12      110.33 o
   2  14   1      180.58      178.37       86.10 o
   3  14   1     1883.68     1758.78      112.59 o
   4  14   1      353.53      313.02      125.34 o
   5  14   1      359.69      330.79      187.40 o
   6  14   1      118.24        0.17      854.45 o
  -5  15   1       65.36       52.42      206.68 o
  -4  15   1     1656.40     1506.31      157.01 o
  -3  15   1     7598.10     7923.49      157.32 o
  -2  15   1      498.07      558.45       88.25 o
  -1  15   1      238.43      301.08      106.84 o
   0  15   1      717.47      685.31      146.16 o
   1  15   1      393.59      473.44      112.02 o
   2  15   1     5220.76     5300.57      222.31 o
   3  15   1       44.66       29.95      116.61 o
   4  15   1     1613.45     1953.76      151.72 o
   5  15   1      626.64      285.81      208.85 o
  -5  16   1     1955.54     1818.82      232.05 o
  -4  16   1      146.53        0.71      156.71 o
  -3  16   1      252.90       52.08      117.07 o
  -2  16   1     4552.95     4356.36      135.49 o
  -1  16   1      280.40      307.10      151.38 o
   0  16   1     6464.89     6614.80      266.34 o
   1  16   1      584.57      518.59      138.88 o
   2  16   1     1316.56     1457.34      129.87 o
   3  16   1     2903.21     2908.36      139.97 o
   4  16   1      239.73      238.19      154.04 o
   5  16   1       88.67       22.95      226.45 o
  -4  17   1      176.67      217.25      197.52 o
  -3  17   1     -107.35       41.36      224.64 o
  -2  17   1     1449.58     1140.71      152.38 o
  -1  17   1      656.57     1081.61      152.91 o
   0  17   1     1208.24     1123.42      125.50 o
   1  17   1      164.64       33.79      162.96 o
   2  17   1      321.88      416.87      136.30 o
   3  17   1     1147.93      970.78      148.09 o
   4  17   1      730.64      596.15      186.68 o
  -4  18   1      902.60      509.54      719.52 o
  -3  18   1      312.93      197.20      164.54 o
  -2  18   1      272.74      238.82      153.84 o
  -1  18   1      594.17      413.97      160.72 o
   0  18   1      415.89      342.42      140.80 o
   1  18   1       92.83      134.19      129.55 o
   2  18   1      608.94      520.09      133.40 o
   3  18   1      670.45      514.62      183.22 o
   4  18   1     2188.43     2069.28      677.90 o
  -3  19   1      189.89      271.89      646.78 o
  -2  19   1      194.10       12.95      161.13 o
  -1  19   1      345.20      252.03      170.16 o
   0  19   1      -11.00        9.40      332.64 o
   1  19   1     2352.10     2046.12      151.25 o
   2  19   1       67.77       67.99      116.77 o
   3  19   1      967.36      405.06      676.13 o
   4  19   1      104.19      199.81      760.11 o
  -3  20   1      596.55      500.29      745.78 o
  -2  20   1      -35.81      107.31      924.79 o
  -1  20   1     1962.55     1739.34      188.71 o
   0  20   1      248.02       42.72      165.67 o
   1  20   1      593.04      355.52      160.55 o
   2  20   1      464.25      403.01      279.14 o
  -2  21   1      351.65      244.79      678.74 o
  -1  21   1      879.66      771.75      693.43 o
   0  21   1      455.29      200.52      644.03 o
   1  21   1      -29.24        1.60      163.35 o
  -6   0   2     4314.78     3788.97      166.61 o
  -4   0   2     4385.03     4739.70       90.15 o
  -2   0   2    12736.03    13385.38      177.90 o
   2   0   2   105514.99   103497.06      985.40 o
   4   0   2     2004.33     1896.08       56.30 o
   6   0   2     2185.45     2043.77      140.17 o
  -7   1   2      850.85      830.88      120.53 o
  -6   1   2    25520.74    24383.30      296.10 o
  -5   1   2      981.88     1125.96       84.78 o
  -4   1   2     3372.80     3371.66      102.26 o
  -3   1   2    16509.33    15698.00      213.65 o
  -2   1   2     7890.87     7647.74       84.65 o
  -1   1   2     3821.20     3749.12       40.73 o
   0   1   2     1512.24     1358.47       59.06 o
   1   1   2    45570.74    43252.69      382.59 o
   2   1   2    13472.05    12625.33      109.25 o
   3   1   2     2314.32     2181.98       47.18 o
   4   1   2     2289.92     2325.23       43.36 o
   5   1   2      -29.51        3.45       80.60 o
   6   1   2     2823.19     2721.81      106.33 o
   7   1   2      353.49       31.74      196.02 o
  -7   2   2      178.90      207.97       95.45 o
  -6   2   2      976.55     1075.15       92.47 o
  -5   2   2       75.67       75.71       57.90 o
  -4   2   2      833.02      894.87       47.32 o
  -3   2   2    12509.37    12180.50      126.39 o
  -2   2   2       -0.77        8.64       27.94 o
  -1   2   2   182432.58   187217.00     1965.80 o
   0   2   2   111870.41   113341.60     1572.30 o
   1   2   2     1455.11     1725.23       38.86 o
   2   2   2      213.09      246.42       21.10 o
   3   2   2    16680.39    15828.31      190.45 o
   4   2   2     4785.19     4478.10       71.27 o
   5   2   2      629.87      594.02       58.01 o
   6   2   2       91.78      167.85       76.76 o
   7   2   2     3292.64     3153.68      201.09 o
  -7   3   2      796.06      753.49      143.47 o
  -6   3   2     3592.77     3648.60      131.95 o
  -5   3   2    23943.32    24224.69      227.57 o
  -4   3   2       27.93       30.11       20.57 o
  -3   3   2    41480.75    40020.10      351.35 o
  -2   3   2      -11.07        6.71       50.27 o
  -1   3   2   464883.53   471687.59     4043.20 o
   0   3   2   151128.52   152552.53     1948.70 o
   1   3   2   228730.02   223190.81     2601.80 o
   2   3   2    15531.49    14606.22      141.29 o
   3   3   2     4038.46     4098.45       61.07 o
   4   3   2     2076.54     2089.21       63.55 o
   5   3   2     1353.06     1529.47       84.96 o
   6   3   2      105.12       40.10      116.51 o
   7   3   2      175.99      108.39      197.66 o
  -7   4   2      824.03      732.20      146.29 o
  -6   4   2     1622.23     1577.71      105.19 o
  -5   4   2     7981.95     7964.30      107.45 o
  -4   4   2     1843.35     1484.08       50.34 o
  -3   4   2    26490.96    27157.32      287.74 o
  -2   4   2      846.34      836.17       34.52 o
  -1   4   2    51056.47    53211.45      476.93 o
   0   4   2     3030.86     2785.15       44.89 o
   1   4   2       -2.28       28.46        6.99 o
   2   4   2      732.40      756.53       46.02 o
   3   4   2    74602.40    72172.38      656.78 o
   4   4   2      547.52      616.70       39.92 o
   5   4   2     4795.12     4723.16       79.32 o
   6   4   2      739.03      837.47       93.34 o
   7   4   2     1622.69     1662.20      243.04 o
  -7   5   2     1407.77     1201.32      157.55 o
  -6   5   2     1059.51     1044.83      101.68 o
  -5   5   2     1003.13     1116.98       63.07 o
  -4   5   2    18140.30    18726.58      237.30 o
  -3   5   2      -19.29       15.83       45.31 o
  -2   5   2     1655.58     1571.51       40.91 o
  -1   5   2      182.71      123.27       23.81 o
   0   5   2     4885.52     4666.77       73.11 o
   1   5   2    44935.84    44305.04      432.07 o
   2   5   2      493.57      527.32       49.08 o
   3   5   2     8522.60     8442.41       87.42 o
   4   5   2     7278.83     6768.76       90.16 o
   5   5   2     4033.85     3911.33       96.92 o
   6   5   2       11.33       10.00       68.01 o
   7   5   2      447.21      515.89      178.90 o
  -7   6   2     2704.14     2324.16      175.42 o
  -6   6   2       38.13       33.37       65.48 o
  -5   6   2     2178.78     2358.84       99.80 o
  -4   6   2     7227.32     7777.23      100.20 o
  -3   6   2    25165.29    26440.60      224.53 o
  -2   6   2    63939.73    61661.05      558.08 o
  -1   6   2    17376.35    15506.32      214.55 o
   0   6   2     7452.99     7400.16      103.32 o
   1   6   2    56868.91    55831.63      623.89 o
   2   6   2      261.30      450.17       30.29 o
   3   6   2     9304.86     9656.86      154.79 o
   4   6   2     4082.83     4032.64       79.93 o
   5   6   2      -49.73        9.14      131.09 o
   6   6   2      644.00      564.66      110.05 o
   7   6   2     1741.14     1679.20      208.39 o
  -7   7   2     2126.08     2000.11      224.01 o
  -6   7   2       87.26       24.23      114.30 o
  -5   7   2     5249.30     5494.18       91.00 o
  -4   7   2      238.11      171.86       58.21 o
  -3   7   2     1092.16      921.51       60.10 o
  -2   7   2    36505.80    34076.00      337.13 o
  -1   7   2    62554.80    64245.78      632.15 o
   0   7   2    19545.01    20293.88      207.10 o
   1   7   2     2004.32     1484.37      116.40 o
   2   7   2     1367.07     1602.76       66.97 o
   3   7   2       32.04       57.39       36.61 o
   4   7   2      377.58      390.60       55.07 o
   5   7   2      171.20      184.19       69.88 o
   6   7   2     1334.76     1206.39      120.96 o
   7   7   2     -131.36        1.36      817.74 o
  -7   8   2     1120.86     1187.11      264.87 o
  -6   8   2       -7.09        4.87       69.42 o
  -5   8   2     1660.33     1639.71       86.19 o
  -4   8   2     3107.80     3319.97      107.28 o
  -3   8   2     9284.00     9613.51      164.77 o
  -2   8   2     7398.99     7567.17      129.99 o
  -1   8   2    44059.35    43409.08      461.95 o
   0   8   2    25213.80    24580.19      275.05 o
   1   8   2    11409.66    11250.00      191.85 o
   2   8   2        3.52        0.37       11.59 o
   3   8   2      496.38      685.68       51.36 o
   4   8   2     1658.57     1787.97       60.12 o
   5   8   2        0.00       19.40        0.01 o
   6   8   2      -28.68      125.85      143.80 o
   7   8   2      -16.50       53.72      618.00 o
  -6   9   2     3092.14     2821.67      123.12 o
  -5   9   2       12.19       51.02       44.79 o
  -4   9   2      995.21      894.69       78.94 o
  -3   9   2      168.63       95.79       50.39 o
  -2   9   2      263.35      190.37       39.61 o
  -1   9   2      561.44      621.12       38.64 o
   0   9   2     5217.19     5367.84      125.18 o
   1   9   2     5943.28     5865.61      135.57 o
   2   9   2     1135.18      995.15       35.65 o
   3   9   2     1121.96     1358.02       60.19 o
   4   9   2      287.87      319.36       63.01 o
   5   9   2      245.61      213.82       92.78 o
   6   9   2     2042.47     2367.10      208.38 o
  -6  10   2      326.93      222.98      157.07 o
  -5  10   2       10.67       36.70       55.33 o
  -4  10   2     4615.18     4716.26      122.74 o
  -3  10   2    55488.84    55395.51      528.82 o
  -2  10   2     6970.06     7060.34      116.25 o
  -1  10   2      411.43      406.33       39.70 o
   0  10   2      553.44      645.28       40.16 o
   1  10   2     2904.53     3055.03       71.66 o
   2  10   2     4409.13     4463.75       62.43 o
   3  10   2     1953.06     2093.50       74.64 o
   4  10   2     1172.93     1304.88      106.64 o
   5  10   2      312.76      370.00      121.87 o
   6  10   2      966.64      802.50      189.59 o
  -6  11   2      171.01      121.36      188.26 o
  -5  11   2     3028.92     3155.09      115.41 o
  -4  11   2      -41.45       42.52      154.60 o
  -3  11   2     1145.29     1200.21       73.12 o
  -2  11   2      485.33      672.94       50.65 o
  -1  11   2      250.90      261.30       49.47 o
   0  11   2     1009.36     1118.32       32.75 o
   1  11   2      277.80      349.98       49.99 o
   2  11   2      112.79       83.84       36.37 o
   3  11   2      785.13      665.59       87.21 o
   4  11   2      674.79      562.88      146.55 o
   5  11   2     1883.73     1805.63      134.36 o
   6  11   2      835.37      525.70      208.33 o
  -6  12   2       63.99      163.95      156.17 o
  -5  12   2     1452.79     1195.88      138.79 o
  -4  12   2       -4.39        0.81       45.06 o
  -3  12   2     5326.11     5798.96      121.50 o
  -2  12   2     2575.71     2400.61       68.26 o
  -1  12   2     2316.97     2080.23      170.50 o
   0  12   2    18754.48    18425.62      325.39 o
   1  12   2    18392.18    17999.86      299.47 o
   2  12   2     6330.27     6324.65      284.52 o
   3  12   2      208.84       21.15       97.80 o
   4  12   2     1257.24     1116.57      115.96 o
   5  12   2      360.64      308.60      142.35 o
   6  12   2      -34.92       18.28      318.02 o
  -6  13   2      313.24      151.41      264.04 o
  -5  13   2      115.43       60.19      158.17 o
  -4  13   2     1354.22     1563.96      113.79 o
  -3  13   2      185.89       63.00       96.75 o
  -2  13   2     4521.20     4806.58      178.87 o
  -1  13   2     3404.66     3341.16      186.59 o
   0  13   2      942.47      933.00      105.02 o
   1  13   2     8859.06     8789.78      298.79 o
   2  13   2     4644.97     4523.93      122.57 o
   3  13   2     1995.97     1775.32       99.29 o
   4  13   2      134.28        6.86      165.30 o
   5  13   2     2911.86     3013.35      166.19 o
   6  13   2     3363.63     2503.93      776.30 o
  -6  14   2      391.58      180.01      634.11 o
  -5  14   2      459.64      354.37      171.55 o
  -4  14   2        9.93       35.27      113.48 o
  -3  14   2      526.22      381.79       95.15 o
  -2  14   2     4900.19     5071.31      109.36 o
  -1  14   2     2885.46     3021.24      119.46 o
   0  14   2       -6.78        2.68       75.89 o
   1  14   2      267.04      120.77       89.30 o
   2  14   2     1421.46     1674.91      122.05 o
   3  14   2     1818.79     1870.28      109.30 o
   4  14   2      149.56        0.22      135.95 o
   5  14   2       -6.17       37.96      217.66 o
  -5  15   2      263.86       32.67      192.37 o
  -4  15   2     1513.72     1747.64      145.78 o
  -3  15   2      444.02      446.88      108.74 o
  -2  15   2     7954.99     7755.88      144.54 o
  -1  15   2     7836.44     7960.55      181.65 o
   0  15   2       88.31       78.60      108.55 o
   1  15   2     3632.70     3854.64      123.84 o
   2  15   2      174.07        2.10      105.33 o
   3  15   2     3466.86     3547.53      129.59 o
   4  15   2      335.98      279.70      151.69 o
   5  15   2      137.22       43.74      224.63 o
  -5  16   2       24.05       35.71      202.30 o
  -4  16   2      108.95      131.05      179.63 o
  -3  16   2      877.48      880.34      139.63 o
  -2  16   2      287.00      168.72      136.96 o
  -1  16   2      228.74       88.23      125.32 o
   0  16   2       -5.87       84.50      196.06 o
   1  16   2     2860.19     3102.99      149.74 o
   2  16   2     2057.11     2052.74      118.72 o
   3  16   2      273.54       75.11      139.37 o
   4  16   2      328.46      191.23      166.83 o
   5  16   2      402.92      326.47      277.69 o
  -4  17   2     1285.29     1128.90      265.17 o
  -3  17   2      417.30      544.55      133.91 o
  -2  17   2     3938.81     3638.35      267.77 o
  -1  17   2     1365.36     1086.29      186.38 o
   0  17   2      761.32      800.46      128.63 o
   1  17   2       23.46        0.34       70.71 o
   2  17   2      117.19        7.25      113.48 o
   3  17   2      556.67      466.88      177.91 o
   4  17   2      296.43      109.48      186.19 o
  -4  18   2     1185.60     1040.47      782.58 o
  -3  18   2     1915.90     2032.24      192.92 o
  -2  18   2     1937.12     2369.11      209.99 o
  -1  18   2     1231.67     1163.26      187.70 o
   0  18   2     2023.41     1810.55      171.51 o
   1  18   2      260.86      127.78      141.93 o
   2  18   2      -25.56        6.62      290.00 o
   3  18   2      211.67      234.85      193.61 o
   4  18   2       68.63        3.39      273.38 o
  -3  19   2      397.30      373.66      588.34 o
  -2  19   2      835.26      702.54      187.06 o
  -1  19   2     3485.20     3470.52      276.57 o
   0  19   2      366.52      238.96      165.34 o
   1  19   2      342.69      402.60      169.53 o
   2  19   2     4380.67     4001.32      165.51 o
   3  19   2      456.89      181.27      600.40 o
  -3  20   2      176.72      326.57      667.46 o
  -2  20   2       50.57       43.16      655.47 o
  -1  20   2     2220.11     2069.59      215.43 o
   0  20   2     2547.62     1963.89      205.92 o
   1  20   2       29.87      103.14      119.36 o
   2  20   2      764.16      763.75      254.23 o
   0  21   2       86.91      323.80      611.66 o
   1  21   2     -150.82        0.17      725.60 o
  -7   0   3      192.53      153.14      174.55 o
  -5   0   3      727.20      824.47       90.25 o
  -3   0   3     2100.60     2143.60       97.67 o
  -1   0   3    60132.77    64090.58      574.48 o
   1   0   3   526724.88   560911.94     5007.30 o
   3   0   3   120069.61   113019.06     1203.60 o
   5   0   3       22.61       89.70       61.86 o
   7   0   3     1394.58     1247.82      640.12 o
  -7   1   3     1594.16     1537.06      119.16 o
  -6   1   3     3515.61     3931.43       99.62 o
  -5   1   3     6032.95     6133.11      171.06 o
  -4   1   3     4048.18     4172.47      118.94 o
  -3   1   3      771.79      639.58       33.95 o
  -2   1   3     4216.33     3901.86       46.29 o
  -1   1   3    44584.45    46390.29      359.83 o
   0   1   3    28910.09    27870.53      236.15 o
   1   1   3    77122.21    80715.30      708.25 o
   2   1   3   119991.20   117021.66     1138.20 o
   3   1   3     1072.45     1123.46       29.32 o
   4   1   3     1669.03     1878.42       38.45 o
   5   1   3      387.54      500.57       53.94 o
   6   1   3     2656.45     2625.46      269.03 o
   7   1   3     2332.52     2067.45      260.34 o
  -7   2   3       26.30       15.03       63.65 o
  -6   2   3       16.63       12.99       47.92 o
  -5   2   3    34703.62    33193.86      375.30 o
  -4   2   3     2453.04     2662.00       58.27 o
  -3   2   3      135.23      195.55       25.49 o
  -2   2   3     6540.38     7052.64       76.42 o
  -1   2   3    27049.39    28060.13      222.79 o
   0   2   3    43162.59    43253.60      340.96 o
   1   2   3     8913.34     9455.34       78.91 o
   2   2   3   132676.31   128302.22     1273.50 o
   3   2   3     1465.94     1329.70       43.85 o
   4   2   3     3184.53     3302.57       53.49 o
   5   2   3      311.51      296.56       55.76 o
   6   2   3     3276.64     3434.71      125.11 o
   7   2   3      148.43       53.05      237.16 o
  -7   3   3      267.53      117.72      143.02 o
  -6   3   3     3384.81     3671.32      128.06 o
  -5   3   3     7066.35     6927.26      159.99 o
  -4   3   3     9433.20     9267.49      152.64 o
  -3   3   3     6418.56     5947.27       81.30 o
  -2   3   3    10821.35    10307.84      106.48 o
  -1   3   3   194075.20   203603.53     2214.20 o
   0   3   3    46644.81    44641.37      399.66 o
   1   3   3   256609.41   260217.23     3975.70 o
   2   3   3      192.15      219.29       20.51 o
   3   3   3       -2.61       69.53       49.14 o
   4   3   3     2148.53     2093.83       54.48 o
   5   3   3      504.95      705.31       65.06 o
   6   3   3      290.51      282.93      119.94 o
   7   3   3       55.53       30.28      233.93 o
  -7   4   3      704.66      784.60      154.91 o
  -6   4   3      257.40      180.13      101.16 o
  -5   4   3      716.76      732.34       55.90 o
  -4   4   3      410.57      539.08       43.47 o
  -3   4   3     6654.69     6251.55       92.09 o
  -2   4   3     3098.61     2687.56       40.83 o
  -1   4   3   346158.78   352266.16     4094.10 o
   0   4   3    48245.61    51075.19      412.55 o
   1   4   3    12974.91    13636.17      138.23 o
   2   4   3     4695.67     3855.24       54.25 o
   3   4   3      222.49      212.07       28.40 o
   4   4   3     5739.92     5764.81       79.10 o
   5   4   3     1024.16     1161.80       77.25 o
   6   4   3     2523.07     2729.39      118.96 o
   7   4   3     1096.62     1194.95      270.84 o
  -7   5   3      195.41      175.00      170.08 o
  -6   5   3      670.79      695.06      104.45 o
  -5   5   3     2207.05     2238.87      128.87 o
  -4   5   3    10551.54    10828.28      125.50 o
  -3   5   3    23358.97    24061.83      224.25 o
  -2   5   3    41226.86    40914.74      378.28 o
  -1   5   3    20718.99    22895.56      238.49 o
   0   5   3    46899.93    46083.30      506.84 o
   1   5   3      384.46      362.73       18.69 o
   2   5   3      490.00      260.31       44.51 o
   3   5   3       92.18       17.97       33.46 o
   4   5   3     1269.55     1363.01       42.48 o
   5   5   3     1826.79     1809.71       75.70 o
   6   5   3      454.33      314.19      101.90 o
   7   5   3     1178.80      784.90      614.13 o
  -7   6   3       59.42        0.60      118.30 o
  -6   6   3     1298.94     1284.05       99.51 o
  -5   6   3    13262.90    13350.96      282.78 o
  -4   6   3      362.86      349.63       47.56 o
  -3   6   3     3383.89     3179.31       91.50 o
  -2   6   3     5456.30     5475.40      115.15 o
  -1   6   3     9719.60     8628.88      136.71 o
   0   6   3     9965.56     9634.99      173.17 o
   1   6   3    20212.70    20667.25      300.12 o
   2   6   3      206.32      119.99       21.04 o
   3   6   3       76.16      113.70       24.02 o
   4   6   3    11863.60    11328.49      123.64 o
   5   6   3      269.80      338.15       67.77 o
   6   6   3      366.83      354.90      105.69 o
  -7   7   3     1936.50     1744.51      190.40 o
  -6   7   3        3.98        6.09       61.05 o
  -5   7   3     3532.74     3791.01       83.71 o
  -4   7   3     5216.39     5100.22       91.74 o
  -3   7   3     5295.64     5165.35       74.06 o
  -2   7   3     5218.28     5836.96       99.68 o
  -1   7   3    11533.38    11501.14      142.11 o
   0   7   3       96.69      295.47       47.24 o
   1   7   3     8806.88     7951.72      120.76 o
   2   7   3    14081.30    12815.51      257.89 o
   3   7   3     1286.07     1195.55       34.48 o
   4   7   3       -8.45       26.00       78.05 o
   5   7   3     1847.59     1722.33       75.31 o
   6   7   3      113.44        4.55      136.31 o
   7   7   3       63.94      151.12      644.81 o
  -7   8   3     1665.47     1224.21      329.95 o
  -6   8   3      841.77      826.36      114.87 o
  -5   8   3     1470.36     1449.66       75.16 o
  -4   8   3      236.42      271.47       57.56 o
  -3   8   3      859.88     1135.85       57.22 o
  -2   8   3     1761.21     1362.74       50.97 o
  -1   8   3     1452.28     2190.81       42.16 o
   0   8   3    63200.83    62064.52      774.50 o
   1   8   3     1607.32     1666.50       65.34 o
   2   8   3     7151.50     7148.67      131.12 o
   3   8   3      244.69      247.90       31.56 o
   4   8   3     7217.87     7394.60      152.44 o
   5   8   3     3221.28     3620.65      102.02 o
   6   8   3      -50.42        0.00      283.83 o
   7   8   3      616.49      454.46      757.93 o
  -6   9   3      239.09       31.56      117.21 o
  -5   9   3     1189.00     1345.35       87.49 o
  -4   9   3     2584.29     2980.12       80.65 o
  -3   9   3     5056.68     5489.26      100.88 o
  -2   9   3    39072.34    37549.08      390.99 o
  -1   9   3     1922.64     1818.04       56.61 o
   0   9   3     2544.39     2753.55       42.92 o
   1   9   3     4880.47     5579.56      110.86 o
   2   9   3      262.40      161.30       31.53 o
   3   9   3     7270.29     7180.22      142.87 o
   4   9   3      556.88      648.74       61.07 o
   5   9   3     1804.34     1954.17      102.06 o
   6   9   3      380.06      490.00      184.76 o
  -6  10   3      737.20      777.94      140.77 o
  -5  10   3      -16.38        0.58       94.99 o
  -4  10   3    14607.58    14775.47      180.99 o
  -3  10   3     2782.05     2961.89      102.14 o
  -2  10   3      924.48      911.41       54.41 o
  -1  10   3       43.58       59.80       47.24 o
   0  10   3     1006.79     1060.61       46.02 o
   1  10   3      221.46      163.81       48.57 o
   2  10   3     9769.40     9828.31      169.12 o
   3  10   3      566.17      727.32       56.21 o
   4  10   3     1808.69     1875.38       79.86 o
   5  10   3        8.01        0.47       24.51 o
   6  10   3     1840.34     1964.66      199.68 o
  -6  11   3      530.85      339.50      166.86 o
  -5  11   3     1378.70     1497.18       97.98 o
  -4  11   3    11646.66    11541.46      163.62 o
  -3  11   3      515.63      433.43       57.67 o
  -2  11   3      581.00      605.14       48.67 o
  -1  11   3     1420.64     1663.34       66.05 o
   0  11   3    10609.51    10224.25      256.19 o
   1  11   3     5844.44     6031.99      114.95 o
   2  11   3      445.11      467.40      123.30 o
   3  11   3     8663.62     8702.84      147.45 o
   4  11   3      195.83      151.16      102.27 o
   5  11   3      244.03      147.67      130.36 o
   6  11   3      425.83      536.26      265.05 o
  -6  12   3      155.77        0.18      209.92 o
  -5  12   3     1366.40     1457.53      127.11 o
  -4  12   3      905.25     1143.59       82.06 o
  -3  12   3     1961.40     2393.67       98.72 o
  -2  12   3      399.50      405.49       57.94 o
  -1  12   3    11717.12    12229.92      213.07 o
   0  12   3      414.69      385.59       73.71 o
   1  12   3      157.58       70.08       68.00 o
   2  12   3    16048.29    16052.19      212.64 o
   3  12   3     6095.28     6083.34      134.08 o
   4  12   3     1381.63     1226.26      119.17 o
   5  12   3       42.00       82.45       69.03 o
   6  12   3      106.65       83.44      677.39 o
  -6  13   3      -97.62       16.22      163.94 o
  -5  13   3       31.75       44.08       45.07 o
  -4  13   3       95.11        5.33      130.19 o
  -3  13   3     2064.20     2135.08      141.10 o
  -2  13   3      653.11      663.95       61.43 o
  -1  13   3     4127.28     4378.68      125.93 o
   0  13   3     4149.96     3956.17      109.94 o
   1  13   3     4681.91     4677.70      116.72 o
   2  13   3     3581.35     3785.52      194.29 o
   3  13   3      424.85      346.64      120.05 o
   4  13   3      214.26       96.32      144.24 o
   5  13   3     5430.17     4828.14      212.98 o
   6  13   3      -36.45        1.18     1277.20 o
  -5  14   3      924.16      887.12      165.36 o
  -4  14   3     2961.39     2579.93      180.96 o
  -3  14   3    13842.88    13865.09      291.68 o
  -2  14   3    19200.47    19055.71      275.98 o
  -1  14   3     6809.95     7100.38      188.56 o
   0  14   3      812.07      774.23      115.39 o
   1  14   3     1240.79     1239.24       83.55 o
   2  14   3     1381.40     1548.15      210.55 o
   3  14   3     2132.14     2074.61      120.69 o
   4  14   3      481.31      549.80      144.66 o
   5  14   3      802.37      571.11      172.05 o
  -5  15   3      133.42        0.71      207.30 o
  -4  15   3     1907.42     2127.09      162.03 o
  -3  15   3     2753.23     2885.95      140.76 o
  -2  15   3     2168.07     1820.35      149.68 o
  -1  15   3      734.94      567.28      113.08 o
   0  15   3     2442.11     2513.72       99.27 o
   1  15   3     2318.57     2456.55      184.67 o
   2  15   3     5145.40     5876.43      150.65 o
   3  15   3      847.85      794.02      134.07 o
   4  15   3     2950.82     2642.77      154.67 o
   5  15   3      492.49      503.88      164.98 o
  -5  16   3      331.90       61.29      280.83 o
  -4  16   3     1605.28     1983.50      220.71 o
  -3  16   3     1984.75     1579.38      195.80 o
  -2  16   3     2814.76     3030.53      136.96 o
  -1  16   3     2113.14     1979.20      117.12 o
   0  16   3      470.16      361.63      110.65 o
   1  16   3     1183.83     1101.03      120.60 o
   2  16   3    15290.47    14024.17      310.20 o
   3  16   3      958.69      817.02      162.19 o
   4  16   3     1431.12     1061.55      174.13 o
   5  16   3      649.64      621.59      290.21 o
  -5  17   3      183.79      304.56      808.00 o
  -4  17   3      490.83      342.37      228.62 o
  -3  17   3     1014.09      692.42      162.38 o
  -2  17   3     2201.46     2451.49      141.08 o
  -1  17   3      942.13     1035.07      137.99 o
   0  17   3     1707.87     1592.92      226.80 o
   1  17   3     5535.67     5180.77      209.20 o
   2  17   3      943.03      779.38      147.52 o
   3  17   3     1485.70     1557.02      183.55 o
   4  17   3      387.32      233.32      191.92 o
  -3  18   3      641.26      744.23      174.15 o
  -2  18   3     1580.47     1220.13      162.12 o
  -1  18   3      168.96        7.53      154.22 o
   0  18   3      144.87       26.43      160.55 o
   1  18   3      310.34      289.75      133.64 o
   2  18   3      559.05      502.71      169.74 o
   3  18   3      699.11      695.58      202.47 o
   4  18   3     1477.29     1661.08      656.82 o
  -3  19   3      228.59        1.57      591.69 o
  -2  19   3     2288.57     2684.09      223.84 o
  -1  19   3      218.32      187.38      179.70 o
   0  19   3     1379.96     1611.14      180.21 o
   1  19   3       60.94      152.00       89.11 o
   2  19   3     1684.14     1502.05      166.40 o
   3  19   3      425.64      425.05      612.63 o
  -2  20   3      557.06      252.95      589.25 o
  -1  20   3      143.77       31.74      221.91 o
   0  20   3       -0.85       31.62       30.02 o
   1  20   3     1226.41     1105.29      184.23 o
   0  21   3      358.30      568.16      709.72 o
   1  21   3     -149.31       13.33      714.81 o
  -6   0   4    22791.03    21489.84      392.53 o
  -4   0   4     1731.31     1876.68       57.57 o
  -2   0   4   144012.31   142161.92     2191.30 o
   0   0   4        0.77        5.58       25.11 o
   2   0   4    34226.48    32998.25      407.98 o
   4   0   4     4223.00     4393.53      146.80 o
   6   0   4     2507.94     2028.32      460.90 o
  -7   1   4        1.64        2.88       79.38 o
  -6   1   4      678.74      505.18       92.91 o
  -5   1   4      604.78      604.32       78.99 o
  -4   1   4     3928.81     4211.50       73.48 o
  -3   1   4    22319.72    21643.11      372.58 o
  -2   1   4    49363.49    46411.70      410.89 o
  -1   1   4   180264.41   188734.83     2679.10 o
   0   1   4   116811.21   115057.99     1224.40 o
   1   1   4    11775.39    12345.57      116.78 o
   2   1   4    11795.19    11830.28      145.27 o
   3   1   4     6784.21     6497.24       85.50 o
   4   1   4     4827.29     4857.09       68.64 o
   5   1   4       71.98       86.06       60.52 o
   6   1   4      527.61      655.12      184.10 o
   7   1   4      285.34      221.37      257.72 o
  -7   2   4     3095.10     3483.88      134.86 o
  -6   2   4      258.36      394.78       90.55 o
  -5   2   4    27065.26    26678.46      343.51 o
  -4   2   4     8505.28     8460.46      162.50 o
  -3   2   4      290.88      439.83       22.19 o
  -2   2   4     4520.17     3944.01       42.50 o
  -1   2   4    70945.46    71952.13      578.74 o
   0   2   4     3614.12     3351.28       50.70 o
   1   2   4    18638.73    16988.76      220.50 o
   2   2   4     4371.13     3983.03       55.27 o
   3   2   4      799.44      744.89       29.95 o
   4   2   4     4351.89     4089.22       68.63 o
   5   2   4      272.98      238.21       63.63 o
   6   2   4       47.28      170.41       68.00 o
   7   2   4     2663.37     2814.08      259.64 o
  -7   3   4      148.87        6.84      142.88 o
  -6   3   4     3037.41     3008.34      109.24 o
  -5   3   4     9748.98     9466.24      169.61 o
  -4   3   4     1818.64     1614.95       45.77 o
  -3   3   4       54.17       18.20       25.60 o
  -2   3   4    13015.89    12367.05      130.49 o
  -1   3   4     5904.63     5748.05       56.02 o
   0   3   4    13005.34    12616.68      117.36 o
   1   3   4   107734.80   102889.23     1139.70 o
   2   3   4     3558.68     3624.68       60.98 o
   3   3   4    11080.02    11248.15      162.25 o
   4   3   4      342.60      353.75       35.81 o
   5   3   4      632.70      685.89       83.99 o
   6   3   4     1932.31     1972.88      143.13 o
   7   3   4      481.35      169.48      251.26 o
  -7   4   4      161.92       81.65      177.01 o
  -6   4   4       94.62       32.52      100.97 o
  -5   4   4     7512.73     7150.23      138.45 o
  -4   4   4      526.65      647.26       43.98 o
  -3   4   4    24387.20    24194.14      269.03 o
  -2   4   4    20954.01    19631.70      232.65 o
  -1   4   4   130448.41   132667.64     1203.80 o
   0   4   4    13127.00    12945.97      137.04 o
   1   4   4    38515.98    37227.30      457.04 o
   2   4   4      169.70      141.31       21.60 o
   3   4   4     7928.15     7888.22      125.09 o
   4   4   4     8412.35     7906.49       90.31 o
   5   4   4     1944.10     2452.93       87.36 o
   6   4   4      767.35      853.83      149.84 o
   7   4   4      885.16      954.31      633.03 o
  -7   5   4      838.18     1069.80      139.95 o
  -6   5   4      130.71       35.13      123.39 o
  -5   5   4     7493.51     7301.48      192.00 o
  -4   5   4      943.39      864.50       46.98 o
  -3   5   4     3616.34     3356.41       77.43 o
  -2   5   4     6019.83     5955.60       82.48 o
  -1   5   4        3.19      106.71       18.09 o
   0   5   4      454.92      339.44       28.24 o
   1   5   4    13509.79    12692.20      166.65 o
   2   5   4      615.37      758.47       33.77 o
   3   5   4     3026.49     2873.73       79.90 o
   4   5   4     5288.16     5352.97       96.63 o
   5   5   4     2715.56     2643.47       88.50 o
   6   5   4      875.88      984.38      114.27 o
   7   5   4      114.41      112.55      663.95 o
  -7   6   4     1844.67     1496.91      156.58 o
  -6   6   4     1702.26     1959.01      104.73 o
  -5   6   4     9341.35     9256.64      189.30 o
  -4   6   4      108.82       38.13       50.89 o
  -3   6   4     3091.77     2948.28       75.00 o
  -2   6   4    40612.59    39087.79      373.97 o
  -1   6   4    17726.23    19555.20      166.15 o
   0   6   4     2030.43     1754.07       55.85 o
   1   6   4     4428.29     4693.27       89.63 o
   2   6   4    16646.89    16027.63      239.12 o
   3   6   4      338.97      340.02       47.88 o
   4   6   4       17.69       40.51       13.24 o
   5   6   4     1837.48     1703.76       98.24 o
   6   6   4      234.92       49.02      154.88 o
  -7   7   4     1935.25     1918.45      166.64 o
  -6   7   4      808.93      701.95      107.78 o
  -5   7   4       -1.56        0.10      115.82 o
  -4   7   4      230.12      212.91       49.10 o
  -3   7   4    11708.86    12247.89      123.76 o
  -2   7   4     3747.97     3750.03       91.31 o
  -1   7   4    14621.92    15420.02      137.05 o
   0   7   4     2398.55     2447.74       78.05 o
   1   7   4    22653.73    21649.18      531.45 o
   2   7   4     5349.73     5330.34       74.21 o
   3   7   4      290.64      254.70       34.92 o
   4   7   4     1522.12     1428.18       85.78 o
   5   7   4     1358.09     1281.91       93.45 o
   6   7   4       -4.53        2.27       95.10 o
  -7   8   4      182.30        5.45      263.17 o
  -6   8   4      144.05      100.24      108.26 o
  -5   8   4      306.21      239.19       74.77 o
  -4   8   4     3449.30     3688.21       86.96 o
  -3   8   4     3846.77     4010.94       68.54 o
  -2   8   4     1230.85     1398.05       66.86 o
  -1   8   4       27.31      120.01       26.52 o
   0   8   4    12274.11    11521.56      160.89 o
   1   8   4    34758.10    34821.59      386.30 o
   2   8   4     2388.41     2349.38       54.61 o
   3   8   4     2728.77     2630.16       55.55 o
   4   8   4       86.12      163.06       55.79 o
   5   8   4     3530.34     3425.36      131.41 o
   6   8   4      699.13      520.26      149.43 o
   7   8   4     1185.13      978.26      730.61 o
  -7   9   4      442.63      259.46      679.92 o
  -6   9   4     1019.74     1000.15      113.70 o
  -5   9   4     3521.01     3671.38      155.07 o
  -4   9   4    26617.08    25861.79      314.77 o
  -3   9   4       18.31       60.57       37.26 o
  -2   9   4     3546.17     3421.12       94.80 o
  -1   9   4     4741.53     4822.26       78.90 o
   0   9   4       -1.00       76.90       95.82 o
   1   9   4       -2.96       24.85       37.77 o
   2   9   4    24999.13    24698.97      294.97 o
   3   9   4       78.93       19.16       52.42 o
   4   9   4      348.93      404.14       75.58 o
   5   9   4      158.85       44.08      100.06 o
   6   9   4      541.06      459.80      157.61 o
  -6  10   4      828.44      814.85      126.09 o
  -5  10   4      330.84      371.03       80.10 o
  -4  10   4      681.43      704.43       55.58 o
  -3  10   4      732.40      829.90       52.00 o
  -2  10   4    14625.65    14446.73      155.00 o
  -1  10   4     6523.67     6680.64      136.91 o
   0  10   4    10240.04    11058.98      152.68 o
   1  10   4    24139.50    23364.29      303.39 o
   2  10   4      210.55      200.16       34.56 o
   3  10   4     4747.63     4565.05      123.43 o
   4  10   4     3426.02     3789.11      125.42 o
   5  10   4       -0.19       12.90      106.76 o
   6  10   4      438.70      184.17      239.82 o
  -6  11   4       67.26       55.53       87.70 o
  -5  11   4     1606.80     1727.71       86.98 o
  -4  11   4     3309.89     3280.34       70.19 o
  -3  11   4      547.13      415.38       54.74 o
  -2  11   4      217.49      304.70       48.45 o
  -1  11   4      352.59      382.26       47.12 o
   0  11   4      278.17      253.09       60.29 o
   1  11   4      -13.01       34.18       57.99 o
   2  11   4     2842.39     2878.70      238.71 o
   3  11   4     2786.99     2969.42       84.60 o
   4  11   4       94.19       29.17      114.70 o
   5  11   4       62.76       37.10      123.06 o
   6  11   4      918.46      568.13      698.58 o
  -6  12   4     1572.73     1302.76      188.26 o
  -5  12   4      244.42      226.59      119.57 o
  -4  12   4     6992.86     7260.49      115.72 o
  -3  12   4     4492.54     4679.11       86.20 o
  -2  12   4      584.17      675.39       66.23 o
  -1  12   4     4000.23     3833.61      165.21 o
   0  12   4    10765.02    10477.54      229.89 o
   1  12   4     4448.25     4601.83      209.33 o
   2  12   4      115.27       21.55       98.08 o
   3  12   4      831.32      842.19      182.82 o
   4  12   4      462.13      567.47      122.81 o
   5  12   4     2293.03     2043.60      156.10 o
   6  12   4      185.61      110.85      723.35 o
  -6  13   4     1110.49      987.48      261.67 o
  -5  13   4      456.38      238.09      150.03 o
  -4  13   4     2936.08     3342.28      123.22 o
  -3  13   4      391.62      495.25       73.72 o
  -2  13   4       -4.28        0.27      118.53 o
  -1  13   4      480.19      297.33       97.25 o
   0  13   4     1670.13     1638.34       85.94 o
   1  13   4     9844.80    10231.17      170.39 o
   2  13   4     1300.61     1327.57      175.04 o
   3  13   4      272.09      166.19      121.28 o
   4  13   4      455.50      418.30      126.37 o
   5  13   4     4751.54     4487.13      208.51 o
  -6  14   4       11.34      156.01       30.44 o
  -5  14   4       44.35       10.59      201.17 o
  -4  14   4     1046.10     1385.15      126.99 o
  -3  14   4      327.87      311.11       94.78 o
  -2  14   4     2519.22     2406.83      108.98 o
  -1  14   4     1562.61     1791.44       99.97 o
   0  14   4     7678.66     7998.94      373.96 o
   1  14   4      847.67      744.23      112.42 o
   2  14   4      460.88      394.64      113.53 o
   3  14   4      179.45        4.64      162.88 o
   4  14   4      298.44      470.98      148.43 o
   5  14   4       31.90       21.42      153.85 o
  -5  15   4      106.49        0.65      140.42 o
  -4  15   4       81.67       77.20      125.92 o
  -3  15   4      855.47      900.58      123.17 o
  -2  15   4      604.98      893.98      106.65 o
  -1  15   4     1050.63     1286.39      106.91 o
   0  15   4    17509.02    16024.85      533.01 o
   1  15   4      160.72      112.48       88.81 o
   2  15   4      135.00       69.35      118.63 o
   3  15   4      358.51      523.40      154.99 o
   4  15   4      254.23        4.16      137.32 o
   5  15   4       -2.27       92.24        9.47 o
  -4  16   4      421.70      345.46      214.87 o
  -3  16   4      437.78      166.47      138.99 o
  -2  16   4      773.15      578.46      126.53 o
  -1  16   4      -18.49        6.79      177.14 o
   0  16   4      359.75        9.32      104.10 o
   1  16   4     2024.74     1892.15      149.53 o
   2  16   4     1075.64      869.31      139.11 o
   3  16   4      553.05      460.26      162.68 o
   4  16   4      680.38      529.61      172.07 o
   5  16   4        5.30      209.61       14.80 o
  -4  17   4      634.47      437.50      243.15 o
  -3  17   4     1019.63      931.94      156.01 o
  -2  17   4      312.35      438.97      148.11 o
  -1  17   4      300.70      194.02      140.44 o
   0  17   4      166.79       65.03      116.27 o
   1  17   4     4492.17     4360.63      141.20 o
   2  17   4      863.37      744.75      148.48 o
   3  17   4      309.13      121.40      241.39 o
   4  17   4     2154.46     2196.49      232.76 o
  -3  18   4      159.26       20.23      191.16 o
  -2  18   4      637.54      794.11      145.60 o
  -1  18   4      491.70      506.20      160.30 o
   0  18   4      164.77       12.69      192.40 o
   1  18   4      369.10      357.86      126.92 o
   2  18   4     2794.04     2218.06      183.98 o
   3  18   4      242.92        0.19      205.69 o
  -2  19   4      322.39      147.03      179.81 o
  -1  19   4     2141.84     2037.02      182.15 o
   0  19   4     1005.12      872.83      180.59 o
   1  19   4        6.27       13.40      134.32 o
   2  19   4      215.84       28.15      264.61 o
  -2  20   4      344.91       19.86      595.54 o
  -1  20   4     4692.89     4334.56      262.60 o
   0  20   4      102.52      176.24      220.17 o
   1  20   4      -10.45       14.17      134.81 o
  -2  21   4      273.35      108.92      766.47 o
   0  21   4       56.03      151.89      735.34 o
   1  21   4      518.96      330.38      636.22 o
  -7   0   5      639.90      531.46      181.00 o
  -5   0   5       68.88      133.00      114.86 o
  -3   0   5     2147.80     2489.49       98.89 o
  -1   0   5      265.17      175.46       30.57 o
   1   0   5     8961.36     7614.73      306.06 o
   3   0   5     6949.99     7084.85       86.73 o
   5   0   5     1214.93     1549.82      119.90 o
   7   0   5     3454.43     3226.86      686.74 o
  -7   1   5      242.75      236.91      125.27 o
  -6   1   5     8554.67     8046.24      208.47 o
  -5   1   5       17.68       43.01       23.82 o
  -4   1   5      830.85      876.51       29.60 o
  -3   1   5    47167.85    44675.72      433.27 o
  -2   1   5     1106.61     1519.65       23.62 o
  -1   1   5    36240.69    36044.87      379.84 o
   0   1   5    26005.91    28256.09      448.41 o
   1   1   5    38710.81    39297.38      496.54 o
   2   1   5     5097.27     4933.50       76.68 o
   3   1   5     1905.18     1719.86       96.62 o
   4   1   5       49.28        4.17       34.50 o
   5   1   5     4608.66     4582.99      100.09 o
   6   1   5      435.18      383.61      185.78 o
   7   1   5     2923.82     2701.23      274.13 o
  -7   2   5      275.16      202.69      139.67 o
  -6   2   5      140.82       18.55      109.47 o
  -5   2   5      793.11      884.72       79.22 o
  -4   2   5     2785.96     2824.69       66.09 o
  -3   2   5    17316.80    17513.41      171.39 o
  -2   2   5      905.95     1033.80       37.64 o
  -1   2   5      808.75      672.20       19.27 o
   0   2   5    10716.93    10409.74      124.58 o
   1   2   5    12822.25    13124.40      156.66 o
   2   2   5       68.21       13.56       20.16 o
   3   2   5      905.20      849.06       35.89 o
   4   2   5      691.74      666.85       37.42 o
   5   2   5      377.02      345.27       74.70 o
   6   2   5       21.65       22.20      206.96 o
   7   2   5      754.35      468.90      259.02 o
  -7   3   5     2168.78     2074.83      140.40 o
  -6   3   5     2534.54     2770.31      199.48 o
  -5   3   5     4812.21     4784.04      148.26 o
  -4   3   5    10501.17    10416.41      134.08 o
  -3   3   5     1878.90     2402.54       36.17 o
  -2   3   5    34398.66    35406.75      375.27 o
  -1   3   5     5468.52     4909.46       71.78 o
   0   3   5      127.97       73.46       19.95 o
   1   3   5    87320.68    86904.10      933.74 o
   2   3   5    24779.30    23544.10      231.19 o
   3   3   5      109.57       57.30       32.46 o
   4   3   5      369.43      338.10       41.38 o
   5   3   5      118.17       59.98       77.59 o
   6   3   5      263.88      198.01      176.69 o
   7   3   5      221.34       21.37      687.47 o
  -7   4   5     1773.37     1954.89      127.09 o
  -6   4   5    15280.88    14605.13      338.68 o
  -5   4   5     6199.70     6362.37      190.12 o
  -4   4   5     3684.45     3731.68       61.37 o
  -3   4   5     3100.09     2895.75       67.21 o
  -2   4   5     1022.96     1030.45       34.41 o
  -1   4   5     8635.93     8586.10      104.70 o
   0   4   5     5141.61     5705.19       61.63 o
   1   4   5    96229.98    94951.23      945.03 o
   2   4   5      813.62      798.48       72.33 o
   3   4   5     3360.62     3133.92       95.96 o
   4   4   5     1436.29     1397.62       73.97 o
   5   4   5     2334.67     2400.97       77.57 o
   6   4   5     1924.78     2133.72      159.04 o
   7   4   5     -197.59       24.33      498.28 o
  -7   5   5      602.91      679.92      147.09 o
  -6   5   5       86.52        0.02      131.95 o
  -5   5   5      913.26     1026.10       87.24 o
  -4   5   5       -5.52       36.41       59.92 o
  -3   5   5     1692.00     1537.51       40.77 o
  -2   5   5    10559.37    10289.25      108.71 o
  -1   5   5      170.10      205.41       27.55 o
   0   5   5    39951.69    37499.14      391.54 o
   1   5   5     2279.68     1952.10       44.89 o
   2   5   5       18.61        5.60       31.53 o
   3   5   5     1490.84     1408.29       67.09 o
   4   5   5      198.28      215.37       50.17 o
   5   5   5      -89.35        0.29      192.31 o
   6   5   5     1255.24     1279.89      157.64 o
  -7   6   5      665.97      624.42      150.26 o
  -6   6   5      227.14      209.17      103.77 o
  -5   6   5      -21.56        8.30       77.34 o
  -4   6   5    16743.11    16540.58      209.27 o
  -3   6   5     7785.81     7148.75      132.12 o
  -2   6   5    72571.75    71752.36      722.67 o
  -1   6   5    45303.56    43624.64      421.02 o
   0   6   5    17337.51    16965.74      162.33 o
   1   6   5    10256.29    10217.86      139.18 o
   2   6   5     7003.06     7194.97      136.20 o
   3   6   5       78.26       30.87       42.67 o
   4   6   5      549.61      967.11       51.39 o
   5   6   5     1147.50     1348.09       90.79 o
   6   6   5      -38.29        0.07      185.44 o
  -7   7   5      962.96      992.80      207.90 o
  -6   7   5      -12.30        5.06      201.97 o
  -5   7   5        3.82       36.75       58.67 o
  -4   7   5     4459.06     4406.53       83.40 o
  -3   7   5     2808.50     2821.42       65.58 o
  -2   7   5    26206.19    27049.16      283.22 o
  -1   7   5    10058.31     9236.63      124.03 o
   0   7   5    24204.22    23412.31      296.25 o
   1   7   5     3167.89     3029.74       87.81 o
   2   7   5      632.16      618.48       47.16 o
   3   7   5     3331.51     2991.04       76.88 o
   4   7   5      296.09      340.49       56.04 o
   5   7   5     2533.11     3099.53       98.95 o
   6   7   5      540.27      546.24      144.42 o
  -7   8   5      610.87      362.50      685.39 o
  -6   8   5     1432.12     1207.13      113.24 o
  -5   8   5      752.18      788.29       88.84 o
  -4   8   5    12027.85    12034.25      154.19 o
  -3   8   5     3842.76     4506.95       79.15 o
  -2   8   5    18549.83    20420.12      222.09 o
  -1   8   5    12250.63    11255.68      134.65 o
   0   8   5     5628.20     5183.13       98.45 o
   1   8   5     3878.87     4378.72      108.47 o
   2   8   5    12699.96    13111.92      238.65 o
   3   8   5     3038.63     2864.46       93.06 o
   4   8   5      267.75      313.72       58.95 o
   5   8   5      163.25       69.67      110.65 o
   6   8   5     2962.70     3086.54      360.82 o
  -7   9   5      519.45      700.69      717.33 o
  -6   9   5       27.58        4.56       71.37 o
  -5   9   5      411.04      447.68       80.94 o
  -4   9   5     1023.40     1059.01       55.05 o
  -3   9   5     8913.53     8038.73      135.76 o
  -2   9   5      914.37      961.00       38.77 o
  -1   9   5     1483.09     1308.64       39.25 o
   0   9   5    25422.13    25752.76      316.50 o
   1   9   5      744.02      731.22      113.27 o
   2   9   5     9282.19     9335.17      112.67 o
   3   9   5     4117.47     3914.66      115.65 o
   4   9   5     1316.02     1064.00       73.56 o
   5   9   5     1205.46      876.89      121.56 o
   6   9   5      202.93       21.73      232.34 o
  -6  10   5       66.21       42.62       90.80 o
  -5  10   5      217.14      254.28       85.18 o
  -4  10   5       61.91       26.40       55.48 o
  -3  10   5       14.08       18.63       36.19 o
  -2  10   5     3963.70     3905.74       77.59 o
  -1  10   5    12511.27    11654.74      138.49 o
   0  10   5    14346.99    13785.28      324.15 o
   1  10   5      295.98      384.60       62.05 o
   2  10   5     2718.79     2994.23      122.82 o
   3  10   5     5828.72     5294.66      158.66 o
   4  10   5      629.22      693.37       86.07 o
   5  10   5      151.51      129.08      141.22 o
   6  10   5     2649.70     2491.60      278.43 o
  -6  11   5      502.09      479.36      146.52 o
  -5  11   5      293.50      275.72       89.90 o
  -4  11   5     3768.61     3882.17      138.25 o
  -3  11   5    19559.71    18536.72      224.01 o
  -2  11   5      149.69      180.39       47.42 o
  -1  11   5     1183.60     1492.95       59.97 o
   0  11   5     3433.26     3533.26       91.91 o
   1  11   5     3504.54     3583.44      107.43 o
   2  11   5     3830.61     3820.53      127.40 o
   3  11   5     5272.74     5197.34      151.10 o
   4  11   5      218.93      156.22       93.32 o
   5  11   5       30.50       17.25       90.89 o
   6  11   5       52.18        6.96      228.92 o
  -6  12   5      118.34       76.35      189.16 o
  -5  12   5      136.45       84.26      119.04 o
  -4  12   5      953.44     1031.58       71.44 o
  -3  12   5     5694.06     5548.12      113.90 o
  -2  12   5        9.31       19.88       53.08 o
  -1  12   5       21.66       24.00       43.80 o
   0  12   5      -34.40        0.14      100.17 o
   1  12   5     3026.75     3105.86      242.64 o
   2  12   5     6721.46     6801.60      149.10 o
   3  12   5     6054.73     6107.50      289.75 o
   4  12   5     1090.36      981.47      127.86 o
   5  12   5     2033.47     1822.30      205.83 o
  -6  13   5       25.56       91.54       62.46 o
  -5  13   5      -11.40        5.68      110.44 o
  -4  13   5     1336.37     1259.76       94.49 o
  -3  13   5       -2.57        0.35       34.32 o
  -2  13   5     2439.58     2381.15       75.02 o
  -1  13   5      476.74      666.67       78.00 o
   0  13   5      574.35      423.10      106.61 o
   1  13   5      578.43      310.02       96.77 o
   2  13   5    10271.38    10945.36      203.82 o
   3  13   5    11250.95    11174.57      248.28 o
   4  13   5      246.44      233.87      136.13 o
   5  13   5      139.31       11.05      147.10 o
  -6  14   5      227.31        6.02      738.56 o
  -5  14   5     1325.69      995.25      184.41 o
  -4  14   5       26.44        1.32       92.47 o
  -3  14   5      422.65      380.10       97.06 o
  -2  14   5      110.84       12.74       88.45 o
  -1  14   5      243.28      325.73      106.65 o
   0  14   5     3019.40     3331.04      104.10 o
   1  14   5      604.92      450.24      114.61 o
   2  14   5      213.19      182.33      111.76 o
   3  14   5       32.59        0.00      126.55 o
   4  14   5       14.91        7.01      136.49 o
   5  14   5     1347.12     1063.93      178.15 o
  -5  15   5        3.62        6.29      229.79 o
  -4  15   5      455.24      193.28      149.87 o
  -3  15   5        1.24       18.17       85.65 o
  -2  15   5       81.09       11.27      110.67 o
  -1  15   5      200.19      219.43      105.30 o
   0  15   5    10711.22    10633.47      249.44 o
   1  15   5     4774.66     4698.05      310.18 o
   2  15   5      233.18      192.83      148.72 o
   3  15   5      176.35        9.08      165.75 o
   4  15   5     1728.05     1658.80      164.66 o
   5  15   5      406.74       78.50      280.38 o
  -4  16   5      324.22      192.92      212.46 o
  -3  16   5     1119.96      919.87      153.15 o
  -2  16   5       11.38        6.25       63.43 o
  -1  16   5       -5.80       17.72       54.27 o
   0  16   5     3425.74     3706.13      209.31 o
   1  16   5      480.90      244.95      137.11 o
   2  16   5      324.74      268.46      139.14 o
   3  16   5     1270.44     1288.95      223.37 o
   4  16   5      789.91      446.86      156.85 o
  -4  17   5      446.22      212.98      208.76 o
  -3  17   5      194.93       29.62      191.20 o
  -2  17   5      204.20       63.46      142.89 o
  -1  17   5     7137.84     7169.34      191.25 o
   0  17   5      413.79      415.85      122.12 o
   1  17   5       70.95       51.10      107.76 o
   2  17   5      130.68       22.17      150.12 o
   3  17   5     1589.07     1441.65      219.76 o
   4  17   5       98.78      112.91      255.62 o
  -3  18   5      410.65      530.28      214.77 o
  -2  18   5     1238.65     1333.33      166.06 o
  -1  18   5      484.92      296.40      156.84 o
   0  18   5      803.56      687.38      136.36 o
   1  18   5     1719.57     1872.26      153.84 o
   2  18   5      146.03      198.97      242.15 o
   3  18   5     2713.76     2431.18      246.38 o
  -3  19   5      410.70      160.72      698.90 o
  -2  19   5     1099.70      988.76      190.98 o
  -1  19   5      309.34      413.78      171.70 o
   0  19   5      515.18      348.76      177.15 o
   1  19   5     1696.04     1780.95      184.92 o
   2  19   5     1419.49     1552.40      631.41 o
  -2  20   5     1613.24     1445.70      618.19 o
  -1  20   5      106.48       11.77      249.70 o
   0  20   5     1757.18     1913.06      231.56 o
   1  20   5      565.20      258.93      663.44 o
  -2  21   5      841.74      570.54      750.19 o
   1  21   5     1413.76     1125.85      737.68 o
  -6   0   6      260.64      326.73      147.87 o
  -4   0   6    11192.11    11725.35      298.75 o
  -2   0   6    22764.85    20816.72      245.61 o
   0   0   6    22681.14    21210.88      298.12 o
   2   0   6    17442.05    17843.81      233.54 o
   4   0   6    10294.64    10771.92      213.51 o
   6   0   6     5353.64     5360.37      454.04 o
  -7   1   6       89.66        8.68      140.97 o
  -6   1   6      626.99      633.86       96.23 o
  -5   1   6     2120.90     2179.62      131.65 o
  -4   1   6     4889.17     5145.53       76.57 o
  -3   1   6    10165.35    11145.89       97.52 o
  -2   1   6    27832.87    25549.67      286.45 o
  -1   1   6     1643.28     1654.25       32.66 o
   0   1   6     4636.98     4719.12       69.22 o
   1   1   6      931.33      722.99       90.71 o
   2   1   6    19763.61    19774.62      216.24 o
   3   1   6      951.60     1132.29       63.67 o
   4   1   6       44.29      241.61       36.31 o
   5   1   6     1209.87     1208.05       77.86 o
   6   1   6      171.80        0.75      177.15 o
   7   1   6     1014.42      941.04      263.88 o
  -7   2   6      204.96      244.17      136.07 o
  -6   2   6      194.76        0.03      126.87 o
  -5   2   6     1244.98     1388.74       91.26 o
  -4   2   6     3398.34     3802.18       85.81 o
  -3   2   6     1765.22     1372.32       26.95 o
  -2   2   6    53374.71    51119.48      480.96 o
  -1   2   6    18344.09    17807.23      187.39 o
   0   2   6    15961.41    16955.38      148.49 o
   1   2   6    24582.31    25217.80      445.15 o
   2   2   6    39894.09    38677.87      372.22 o
   3   2   6    16653.96    16114.66      177.43 o
   4   2   6     9932.33     9529.33      168.96 o
   5   2   6     9081.27     9621.56      167.79 o
   6   2   6       18.38      175.80      140.17 o
   7   2   6      751.78      529.32      710.87 o
  -7   3   6     1975.03     1920.26      147.00 o
  -6   3   6     4329.29     4466.02      134.97 o
  -5   3   6     3601.22     3885.08      111.41 o
  -4   3   6     5941.38     6310.95      204.93 o
  -3   3   6    23425.25    21722.86      310.75 o
  -2   3   6    17435.46    16636.47      202.85 o
  -1   3   6    29643.42    28894.41      323.02 o
   0   3   6      250.21      181.27       20.53 o
   1   3   6     9448.27     9539.96      110.32 o
   2   3   6    43052.53    44408.29      444.58 o
   3   3   6      152.66      124.43       30.64 o
   4   3   6      659.81      675.92       58.60 o
   5   3   6     1539.44     1516.74       79.48 o
   6   3   6      180.37      145.31      187.94 o
   7   3   6     1460.40     1340.12      669.97 o
  -7   4   6      150.19      199.29      135.54 o
  -6   4   6     1292.84     1389.13      124.22 o
  -5   4   6     3424.18     3671.32      152.53 o
  -4   4   6      828.49      917.02       42.24 o
  -3   4   6     9797.32     9466.59      185.47 o
  -2   4   6    15277.46    14673.00      138.33 o
  -1   4   6    10770.50    10993.42      153.05 o
   0   4   6    17807.45    18173.93      164.35 o
   1   4   6    21943.20    22033.84      210.20 o
   2   4   6    26180.50    25075.24      338.74 o
   3   4   6     8634.88     8799.73      120.55 o
   4   4   6     4845.43     4656.10      101.78 o
   5   4   6      553.30      669.05       81.15 o
   6   4   6      115.34      132.11      211.02 o
   7   4   6     -169.16        3.98      905.29 o
  -7   5   6      908.32      624.66      137.97 o
  -6   5   6     1000.69      836.21      125.77 o
  -5   5   6      265.63      246.22       79.28 o
  -4   5   6     5010.83     5158.38      143.97 o
  -3   5   6    12792.22    12535.89      157.27 o
  -2   5   6     3648.35     4042.85       55.05 o
  -1   5   6     4601.61     3983.48       81.93 o
   0   5   6    13790.15    12768.27      180.74 o
   1   5   6     8411.63     8146.97      115.87 o
   2   5   6     3797.14     3325.47       70.58 o
   3   5   6     1221.73     1205.91       47.62 o
   4   5   6        6.88        0.11       28.94 o
   5   5   6     4353.78     4732.99      165.47 o
   6   5   6      273.01       65.63      157.61 o
   7   5   6      314.84      147.04      780.77 o
  -7   6   6      483.18      335.85      151.61 o
  -6   6   6     4898.54     4770.40      175.39 o
  -5   6   6    11512.28    11336.46      263.92 o
  -4   6   6      438.94      436.89       59.57 o
  -3   6   6     1997.80     2202.66       55.09 o
  -2   6   6    20368.76    18148.90      232.30 o
  -1   6   6     4313.45     4428.29       71.48 o
   0   6   6    12030.71    12372.77      138.19 o
   1   6   6    23609.51    23940.79      235.97 o
   2   6   6    43132.76    42164.13      511.25 o
   3   6   6     1178.39     1177.92       49.10 o
   4   6   6     1380.86     1309.97       63.90 o
   5   6   6      761.79      944.60       90.90 o
   6   6   6     1869.93     1813.61      152.26 o
   7   6   6       -4.73      134.85      153.26 o
  -7   7   6      806.13      776.70      223.27 o
  -6   7   6      957.86      985.80      108.16 o
  -5   7   6     1963.33     2239.77      126.19 o
  -4   7   6      -38.66        9.37       67.54 o
  -3   7   6     7927.62     7532.23      156.19 o
  -2   7   6     9515.58    10582.99      161.15 o
  -1   7   6    24043.73    22362.85      230.94 o
   0   7   6    23442.77    23066.54      211.41 o
   1   7   6      106.98      113.83       21.02 o
   2   7   6     6120.13     6080.30      109.00 o
   3   7   6      156.23       76.48       46.47 o
   4   7   6      801.32     1090.42       67.74 o
   5   7   6      344.13      333.52      109.80 o
   6   7   6      -11.36       79.26      229.13 o
  -7   8   6      689.39      552.89      691.18 o
  -6   8   6       39.55       80.35       65.52 o
  -5   8   6     1219.98     1351.75      118.51 o
  -4   8   6     3589.17     3770.91      105.66 o
  -3   8   6        9.46        1.20       34.95 o
  -2   8   6     3131.81     3726.11      100.54 o
  -1   8   6    20881.19    21243.20      219.11 o
   0   8   6     3997.72     4062.52       71.23 o
   1   8   6    17015.71    16397.79      265.48 o
   2   8   6       65.32       71.83       27.62 o
   3   8   6     1226.00     1391.84       88.11 o
   4   8   6      499.68      439.77       73.84 o
   5   8   6     5626.41     5874.19      210.59 o
   6   8   6      942.14      897.83      187.67 o
  -7   9   6      385.07      136.28      741.19 o
  -6   9   6      125.36      147.84      114.13 o
  -5   9   6     2760.66     2873.68       96.17 o
  -4   9   6    18883.01    18074.29      234.28 o
  -3   9   6       -5.69       46.52      110.25 o
  -2   9   6     8002.40     8096.43       99.99 o
  -1   9   6      615.50      750.42       35.15 o
   0   9   6     2197.05     2383.33       58.61 o
   1   9   6      264.23      398.81       43.34 o
   2   9   6    12651.45    12908.88      236.12 o
   3   9   6     2754.83     2981.58      127.63 o
   4   9   6     3031.07     3193.29      129.02 o
   5   9   6     1126.62     1397.46      130.40 o
   6   9   6     1703.91     1343.32      239.05 o
  -6  10   6      556.63      464.22      109.26 o
  -5  10   6       -3.49       80.69       82.23 o
  -4  10   6      400.33      566.52       59.46 o
  -3  10   6      110.29      134.31       46.33 o
  -2  10   6     1223.81     1352.55       70.37 o
  -1  10   6      335.45      304.12       31.29 o
   0  10   6     1868.00     2071.26      145.94 o
   1  10   6     1230.30     1308.93       63.52 o
   2  10   6     5235.91     5609.30      106.33 o
   3  10   6     6505.58     7061.62      336.42 o
   4  10   6     2861.38     3171.74       96.06 o
   5  10   6       97.88       22.79      130.05 o
   6  10   6     1550.32      999.13      273.90 o
  -6  11   6       26.70      107.24       70.98 o
  -5  11   6      533.46      547.24       92.42 o
  -4  11   6     1212.05     1545.19       73.62 o
  -3  11   6     6856.76     6815.29      101.36 o
  -2  11   6     2669.23     2718.25       94.34 o
  -1  11   6      160.56       94.73       43.16 o
   0  11   6       90.49        2.07       64.05 o
   1  11   6      -14.66        3.17       40.38 o
   2  11   6     3998.06     3902.56      147.41 o
   3  11   6     5146.36     5323.17      312.03 o
   4  11   6     3029.53     3177.93      139.30 o
   5  11   6      880.99      866.35      149.14 o
   6  11   6      654.56      338.88      706.61 o
  -6  12   6      238.27      136.00      185.27 o
  -5  12   6     1194.91      970.55      122.29 o
  -4  12   6      405.89      366.95       76.60 o
  -3  12   6     6345.74     6006.43      115.04 o
  -2  12   6       16.14       44.39       20.14 o
  -1  12   6     3771.63     3503.04      115.92 o
   0  12   6      366.11      481.69       70.93 o
   1  12   6      624.38      715.59       79.80 o
   2  12   6     1231.15     1244.53       90.42 o
   3  12   6     7643.87     7693.58      260.23 o
   4  12   6       33.97      106.52      107.05 o
   5  12   6      441.52      390.34      153.53 o
   6  12   6       81.81       17.33      743.84 o
  -6  13   6     1179.40     1129.08      202.42 o
  -5  13   6      917.13     1084.47      133.46 o
  -4  13   6      214.57      216.36       91.00 o
  -3  13   6     1381.36     1581.75      106.11 o
  -2  13   6     2671.72     2692.68      111.01 o
  -1  13   6      160.02       29.02       83.59 o
   0  13   6      625.14      336.41       78.80 o
   1  13   6      897.56      890.34       99.28 o
   2  13   6     2244.90     2161.43      109.17 o
   3  13   6     5334.32     5597.17      355.44 o
   4  13   6        3.52        4.47      140.77 o
   5  13   6       73.08      201.77      158.50 o
  -6  14   6       85.37       89.19      759.66 o
  -5  14   6       57.39       45.14      219.62 o
  -4  14   6      701.82      929.73      109.03 o
  -3  14   6      462.21      442.28       95.34 o
  -2  14   6      152.37      173.17       92.50 o
  -1  14   6    13238.09    13142.60      360.72 o
   0  14   6     1031.57     1112.67       84.82 o
   1  14   6      585.10      701.53      106.27 o
   2  14   6     8258.70     7734.05      351.27 o
   3  14   6      898.53      700.69      297.66 o
   4  14   6      673.02      494.67      141.65 o
   5  14   6       -7.11        0.08      164.56 o
  -5  15   6      613.43      297.50      547.08 o
  -4  15   6      161.69      203.85      183.77 o
  -3  15   6     1757.05     1715.13      224.58 o
  -2  15   6      102.47       46.99      154.54 o
  -1  15   6      644.43      693.46       89.62 o
   0  15   6     1001.01     1056.74      106.59 o
   1  15   6      448.56      370.21      111.00 o
   2  15   6      752.96      707.12      126.74 o
   3  15   6     -105.91       10.73      229.10 o
   4  15   6      517.37      584.27      160.59 o
   5  15   6     2129.75     1600.21      257.59 o
  -4  16   6      223.91      360.76      165.49 o
  -3  16   6      527.98       96.78      194.84 o
  -2  16   6      288.73      284.50      132.78 o
  -1  16   6     4054.31     4720.55      141.26 o
   0  16   6     5531.85     5124.46      160.77 o
   1  16   6      894.18      457.64      140.42 o
   2  16   6      620.79      336.15      192.37 o
   3  16   6      -63.11       11.03      479.72 o
   4  16   6      241.72      184.94      194.14 o
  -4  17   6     1052.90      810.19      221.58 o
  -3  17   6      367.65      201.92      170.93 o
  -2  17   6     2541.69     2712.25      149.00 o
  -1  17   6     1961.68     1998.19      143.73 o
   0  17   6      902.82      931.53      117.34 o
   1  17   6      653.42      699.22      137.89 o
   2  17   6      144.90        7.46      203.07 o
   3  17   6      622.68      909.37      250.49 o
  -3  18   6     3653.91     2635.67      239.49 o
  -2  18   6      613.45      531.15      169.77 o
  -1  18   6        5.07        3.55       58.54 o
   0  18   6      -28.45        0.26      335.47 o
   1  18   6      108.44       23.40      166.67 o
   2  18   6     1342.84     1199.04      259.27 o
   3  18   6      -27.03       36.15      278.40 o
  -3  19   6      378.65      577.87      631.28 o
  -2  19   6      346.55      249.94      155.64 o
  -1  19   6     1271.58     1334.90      172.83 o
   0  19   6      188.61      115.39      164.83 o
   1  19   6      314.54      248.24      190.02 o
  -2  20   6      131.34       59.61      238.73 o
  -1  20   6     1106.22      848.00      261.85 o
   0  20   6       63.53       14.21      225.08 o
   1  20   6     3792.16     3484.21      628.68 o
   1  21   6      147.57       21.94      772.06 o
  -7   0   7      150.20       57.79      175.12 o
  -5   0   7      358.63      274.57      126.70 o
  -3   0   7    39752.41    36598.57      839.07 o
  -1   0   7     9316.39     8885.51      212.53 o
   1   0   7      879.76      559.79      199.95 o
   3   0   7      212.03       74.77       61.68 o
   5   0   7     1642.38     1731.33      167.68 o
   7   0   7     1581.88     1535.93      726.93 o
  -7   1   7      153.47      217.60      107.76 o
  -6   1   7     2547.38     2702.87      137.78 o
  -5   1   7     2607.83     2639.72      158.99 o
  -4   1   7     4524.27     4491.47       81.82 o
  -3   1   7     1870.09     2216.86       35.03 o
  -2   1   7     7454.81     7004.73      151.99 o
  -1   1   7     1376.89     1188.89       34.72 o
   0   1   7     1715.87     1523.29       56.70 o
   1   1   7    51181.91    48726.84      833.95 o
   2   1   7      645.11      596.11       46.57 o
   3   1   7      101.62       72.30       28.53 o
   4   1   7     4807.18     5174.39      140.60 o
   5   1   7      143.32       90.43       91.07 o
   6   1   7      229.71      155.09      194.03 o
   7   1   7      754.51      821.23      698.83 o
  -7   2   7      375.43      271.26      146.58 o
  -6   2   7      387.18      503.09      118.42 o
  -5   2   7      705.23      841.01      112.34 o
  -4   2   7     4293.89     4143.02      142.81 o
  -3   2   7       57.48        3.22       30.00 o
  -2   2   7     9969.34     8922.55      140.19 o
  -1   2   7    17962.55    17366.02      216.79 o
   0   2   7    58665.58    61245.92      682.24 o
   1   2   7    54168.16    52699.62      903.76 o
   2   2   7    33640.35    33840.16      325.59 o
   3   2   7      369.21      470.76       59.41 o
   4   2   7     7117.43     7052.40      118.33 o
   5   2   7     3189.38     2954.22      102.18 o
   6   2   7      314.72      332.92      190.95 o
   7   2   7      603.97      852.94      744.05 o
  -7   3   7      837.59      783.10      153.36 o
  -6   3   7      630.11      658.26      116.37 o
  -5   3   7      333.39      516.72       91.92 o
  -4   3   7       41.69      188.55       85.37 o
  -3   3   7     1097.14      990.47       42.77 o
  -2   3   7     2989.56     3001.20       79.53 o
  -1   3   7    17736.31    17164.33      212.52 o
   0   3   7      396.51      482.12       31.70 o
   1   3   7     2192.69     2477.97       57.40 o
   2   3   7     4603.92     5197.99       66.90 o
   3   3   7      663.37      663.42       62.46 o
   4   3   7      658.42      695.23       63.59 o
   5   3   7      115.49       50.00       87.37 o
   6   3   7       32.43       25.26       91.55 o
   7   3   7      753.03      554.64      725.59 o
  -7   4   7     2915.20     2956.45      156.35 o
  -6   4   7      153.40        5.28      156.76 o
  -5   4   7      587.05      650.25       99.49 o
  -4   4   7      817.87      810.67      114.42 o
  -3   4   7     7930.17     7334.70      159.76 o
  -2   4   7       -7.14        0.44       21.52 o
  -1   4   7       -7.97       50.48       19.74 o
   0   4   7      551.98      593.23       35.43 o
   1   4   7    30899.42    30208.53      424.03 o
   2   4   7      458.23      489.95       22.23 o
   3   4   7      182.27      128.40       48.94 o
   4   4   7      726.39      898.18       65.58 o
   5   4   7      -13.54        0.79       79.80 o
   6   4   7     -120.41        0.41      133.99 o
   7   4   7      416.91      147.10      744.70 o
  -7   5   7       -3.05       68.39      238.36 o
  -6   5   7     2327.48     2620.75      220.83 o
  -5   5   7     1986.08     2176.46      146.81 o
  -4   5   7      430.57      686.07       75.94 o
  -3   5   7     3623.34     3536.74      101.48 o
  -2   5   7     5238.03     6033.69       66.38 o
  -1   5   7      156.17      189.31       29.80 o
   0   5   7     7428.50     7283.71      118.99 o
   1   5   7     2705.47     2633.04       58.42 o
   2   5   7      894.02      969.84       45.79 o
   3   5   7      277.88      382.83       49.06 o
   4   5   7     2244.93     2246.25       94.75 o
   5   5   7     1439.69     1527.18       80.64 o
   6   5   7      249.63        0.41      208.64 o
   7   5   7      571.06      515.99      816.09 o
  -7   6   7      672.49      655.74      149.86 o
  -6   6   7      847.64      700.97      134.54 o
  -5   6   7      560.76      647.94       90.09 o
  -4   6   7     1900.56     2129.18      178.51 o
  -3   6   7    15028.67    15301.15      220.43 o
  -2   6   7     7590.38     7404.28      100.51 o
  -1   6   7    27213.06    29092.66      313.65 o
   0   6   7    12118.54    12121.84      120.07 o
   1   6   7    26090.50    27167.03      287.98 o
   2   6   7    10178.78    10365.47      190.89 o
   3   6   7    11141.21    10893.92      185.04 o
   4   6   7     5952.30     5867.14      173.01 o
   5   6   7      178.11        0.13       91.95 o
   6   6   7      713.15      597.58      218.81 o
  -7   7   7      393.92       92.45      711.99 o
  -6   7   7     1010.25      881.05      121.26 o
  -5   7   7      717.82      928.51       89.25 o
  -4   7   7      317.14      315.91       72.63 o
  -3   7   7     1229.21     1222.75       49.87 o
  -2   7   7     3246.59     3582.51       52.95 o
  -1   7   7       80.50      108.45       28.90 o
   0   7   7    35438.12    34763.71      352.28 o
   1   7   7     6537.97     6696.59       85.01 o
   2   7   7     2926.02     3043.69       89.91 o
   3   7   7     2405.36     2338.66       79.26 o
   4   7   7      567.85      649.91       61.40 o
   5   7   7      626.71      892.59      110.87 o
   6   7   7      524.05      300.15      186.74 o
  -7   8   7      225.00       48.02      681.47 o
  -6   8   7      898.86      840.87      109.09 o
  -5   8   7       46.98       62.58       64.51 o
  -4   8   7     1390.96     1677.64      110.08 o
  -3   8   7     7873.58     7617.08      105.23 o
  -2   8   7      382.58      497.34       35.22 o
  -1   8   7    15088.00    14895.18      199.46 o
   0   8   7     1614.36     1675.90       29.27 o
   1   8   7     2530.28     2183.23       37.02 o
   2   8   7      201.21      105.57       56.83 o
   3   8   7     4582.09     4806.12      158.90 o
   4   8   7       30.90        2.68       75.55 o
   5   8   7      437.40      559.56      123.49 o
   6   8   7     1957.88     2027.26      203.56 o
  -7   9   7      332.60      339.11      243.82 o
  -6   9   7      712.91      706.04      107.85 o
  -5   9   7       -5.71        0.65       67.80 o
  -4   9   7     4526.04     4817.65      141.33 o
  -3   9   7    20970.45    21310.29      252.17 o
  -2   9   7     5002.71     5314.84      104.13 o
  -1   9   7    10725.65    10185.88      176.66 o
   0   9   7     4983.07     4740.15       67.74 o
   1   9   7       26.40        8.28       41.04 o
   2   9   7     7678.29     7695.75      248.48 o
   3   9   7      410.35      317.97       83.36 o
   4   9   7      354.73      148.91       90.41 o
   5   9   7      356.21      285.96      132.37 o
   6   9   7      458.18      300.24      231.91 o
  -6  10   7      491.31      517.57      114.52 o
  -5  10   7      741.80      838.30       88.75 o
  -4  10   7     1131.97     1215.95       65.65 o
  -3  10   7     3584.13     3498.68      107.51 o
  -2  10   7     5004.50     5107.91      118.55 o
  -1  10   7     2123.00     2122.25       42.99 o
   0  10   7     5377.70     5292.35      125.69 o
   1  10   7     4303.97     4546.70       80.57 o
   2  10   7     7617.50     7283.34      149.21 o
   3  10   7      129.51       92.96       86.73 o
   4  10   7     7617.89     8401.17      146.38 o
   5  10   7      317.92       72.14      165.99 o
   6  10   7       82.99      287.50      146.72 o
  -6  11   7      513.74      423.36      124.95 o
  -5  11   7       93.44       32.68       87.02 o
  -4  11   7     2216.52     2419.48       88.12 o
  -3  11   7     2743.89     2869.25       62.90 o
  -2  11   7      555.95      723.70       46.01 o
  -1  11   7     1847.09     1727.87       54.15 o
   0  11   7     1107.10     1366.56       79.78 o
   1  11   7      132.57      175.91       59.30 o
   2  11   7     9839.45     9950.90      187.32 o
   3  11   7      934.58      756.06       99.26 o
   4  11   7      214.14      120.29       98.79 o
   5  11   7      626.38      635.95      151.59 o
   6  11   7     1150.08      964.66      710.51 o
  -6  12   7       -3.44       30.38      122.54 o
  -5  12   7       67.25       16.72      101.60 o
  -4  12   7      -26.02        0.21      143.97 o
  -3  12   7     3094.17     3241.54       73.46 o
  -2  12   7      536.28      690.47       49.03 o
  -1  12   7     2355.65     2420.40       87.61 o
   0  12   7     1033.70     1067.94       97.33 o
   1  12   7     4808.48     5199.52      130.06 o
   2  12   7      346.48      367.35       91.42 o
   3  12   7      147.66       45.12      119.99 o
   4  12   7      154.09      100.66      127.57 o
   5  12   7       79.75      183.47      144.00 o
  -6  13   7     1377.29     1181.16      206.00 o
  -5  13   7      617.56      600.60      134.22 o
  -4  13   7       52.93        1.50       80.90 o
  -3  13   7      699.91      759.25       69.97 o
  -2  13   7        7.44       34.61       16.12 o
  -1  13   7       54.64        2.01       71.18 o
   0  13   7     6336.48     5820.11      139.21 o
   1  13   7     1086.66     1104.21      104.13 o
   2  13   7     1437.03     1475.37      106.70 o
   3  13   7      376.42      353.83      205.18 o
   4  13   7      200.86        3.56      169.91 o
   5  13   7      575.24      489.08      261.64 o
  -5  14   7      478.75      349.96      142.63 o
  -4  14   7       69.10        3.42      123.00 o
  -3  14   7      459.90      488.73       93.18 o
  -2  14   7      129.28      204.77       96.23 o
  -1  14   7      425.95      478.76       77.33 o
   0  14   7    11168.53    10580.32      215.67 o
   1  14   7     9217.12     8905.48      241.20 o
   2  14   7     1242.50     1428.89      140.91 o
   3  14   7       43.38       63.04      193.30 o
   4  14   7      375.36      526.75      182.29 o
   5  14   7       88.52       13.10      260.27 o
  -4  15   7     7181.40     6651.93      200.09 o
  -3  15   7      362.85      508.53      135.32 o
  -2  15   7      878.03     1037.54      103.57 o
  -1  15   7      268.05      132.79       84.10 o
   0  15   7     1101.62     1130.07      103.38 o
   1  15   7     2235.58     2118.19      115.84 o
   2  15   7     5336.73     5090.98      211.27 o
   3  15   7      624.89      383.88      272.83 o
   4  15   7     1871.85     2040.31      202.19 o
   5  15   7     1314.73     1142.99      751.34 o
  -4  16   7     1295.38     1341.37      185.00 o
  -3  16   7      170.79       11.65      148.44 o
  -2  16   7      829.70      693.62      113.92 o
  -1  16   7     1066.70     1062.90      101.60 o
   0  16   7     8098.32     8819.44      499.99 o
   1  16   7     1413.94     1492.15      138.27 o
   2  16   7     1314.88     1366.92      251.50 o
   3  16   7      317.65      119.14      178.08 o
   4  16   7      -59.02       21.45      162.81 o
  -4  17   7      814.08      517.78      250.29 o
  -3  17   7       19.19      143.86       77.80 o
  -2  17   7      164.64       23.07      125.87 o
  -1  17   7      -12.86        0.88       83.70 o
   0  17   7      295.24      225.49      137.08 o
   1  17   7      954.40      688.24      147.36 o
   2  17   7      240.09        1.14      210.75 o
   3  17   7      241.11      161.41      226.02 o
  -3  18   7      719.76      819.96      241.28 o
  -2  18   7       19.40        1.06      109.58 o
  -1  18   7     1464.40     1592.19      167.66 o
   0  18   7     1274.23     1297.43      151.16 o
   1  18   7     7524.31     6800.69      398.39 o
   2  18   7     1595.84     1066.18      367.14 o
  -3  19   7     -121.44       89.54      245.93 o
  -2  19   7      -76.56        2.57      192.23 o
  -1  19   7       88.99       91.04      161.75 o
   0  19   7       -6.06        0.02       22.65 o
   1  19   7      263.43        7.92      211.05 o
  -2  20   7       -7.00      114.98      108.26 o
  -1  20   7      178.15       64.02      676.59 o
   0  20   7       94.79       75.71      669.76 o
   1  20   7        8.81      211.65       78.04 o
  -6   0   8      151.03       74.37      156.54 o
  -4   0   8    12681.40    12363.21      276.50 o
  -2   0   8    43108.27    44797.03      521.31 o
   0   0   8     9801.96     9306.77      176.88 o
   2   0   8     3333.70     3472.64      103.73 o
   4   0   8       -6.06        8.02       18.36 o
   6   0   8      953.45     1009.68      529.23 o
  -7   1   8     3434.10     3062.41      149.42 o
  -6   1   8        8.67      129.80       65.50 o
  -5   1   8      -15.99       35.40       65.94 o
  -4   1   8      -18.26        0.87       61.01 o
  -3   1   8     5247.67     4866.92       95.90 o
  -2   1   8    33841.48    31433.45      348.16 o
  -1   1   8      423.81      516.79       38.10 o
   0   1   8    26315.88    24306.93      319.07 o
   1   1   8    33417.90    33753.77      550.74 o
   2   1   8    15836.65    15486.20      187.57 o
   3   1   8      572.41      728.94       68.63 o
   4   1   8     6213.91     6109.16      160.61 o
   5   1   8      807.41     1026.76       97.91 o
   6   1   8     1493.30     1296.11      213.65 o
  -7   2   8      352.68      157.46      149.93 o
  -6   2   8       37.90       46.23       95.32 o
  -5   2   8     4837.43     4930.56      181.26 o
  -4   2   8      894.38      865.65       76.19 o
  -3   2   8       45.92       59.62       23.78 o
  -2   2   8      591.06      479.16       21.29 o
  -1   2   8     3426.00     3583.78       99.37 o
   0   2   8     6418.61     5716.89      159.37 o
   1   2   8    10299.94     9338.56      192.97 o
   2   2   8    21628.62    20481.61      248.37 o
   3   2   8      621.71      788.82       53.71 o
   4   2   8     2357.43     2272.06       73.18 o
   5   2   8      250.33      235.41      103.85 o
   6   2   8      -57.91        1.44      276.31 o
   7   2   8     1020.28     1066.04      754.60 o
  -7   3   8     1598.41     1365.58      209.14 o
  -6   3   8      192.75        2.31      108.62 o
  -5   3   8       44.54      143.14       99.09 o
  -4   3   8    32969.23    33096.34      675.56 o
  -3   3   8      104.45      103.42       27.11 o
  -2   3   8     2605.65     2525.95       39.78 o
  -1   3   8    10244.92     9193.13      114.55 o
   0   3   8    10083.91    10007.38      136.06 o
   1   3   8    56350.20    54554.28      808.58 o
   2   3   8      293.83      372.39       36.70 o
   3   3   8       62.74        8.14       50.77 o
   4   3   8      -13.67       31.98       89.56 o
   5   3   8      486.73      323.79       88.08 o
   6   3   8       59.58       42.70      155.74 o
  -7   4   8      303.48      324.64      173.56 o
  -6   4   8     2379.39     2660.68      139.89 o
  -5   4   8      384.20      389.13       83.66 o
  -4   4   8     5383.67     5193.76      170.42 o
  -3   4   8       -1.29       50.62       12.35 o
  -2   4   8     7969.51     7574.52      133.00 o
  -1   4   8     8140.98     8085.59       88.48 o
   0   4   8      229.39      293.68       38.51 o
   1   4   8     5271.45     5166.35      100.99 o
   2   4   8    39282.73    39877.66      489.86 o
   3   4   8       12.74      124.94       32.99 o
   4   4   8      588.75      398.62       66.57 o
   5   4   8     2446.22     2544.88       95.34 o
   6   4   8     1576.81     1381.52      219.95 o
  -7   5   8      220.84      145.59      169.28 o
  -6   5   8      661.69     1008.58      117.01 o
  -5   5   8     3316.35     3556.07      114.67 o
  -4   5   8      943.74      976.23       69.55 o
  -3   5   8      -29.03        9.55       66.34 o
  -2   5   8    10887.12    10010.20      122.68 o
  -1   5   8     5344.70     4816.28       68.47 o
   0   5   8     5486.12     5446.39       77.76 o
   1   5   8    12007.71    12406.76      211.55 o
   2   5   8     2799.43     3021.68      107.07 o
   3   5   8     1351.09     1261.81      111.50 o
   4   5   8    15421.05    15654.57      252.39 o
   5   5   8      311.65      489.72       81.80 o
   6   5   8     2088.30     1811.82      235.04 o
  -7   6   8      146.28       23.73      256.81 o
  -6   6   8     2123.95     2092.50      131.76 o
  -5   6   8     1179.25     1483.52       91.43 o
  -4   6   8    18924.19    19072.22      360.69 o
  -3   6   8       81.53      120.73       36.20 o
  -2   6   8     1857.51     1842.47       66.65 o
  -1   6   8     3027.80     3038.06       79.01 o
   0   6   8    27403.77    26226.21      285.04 o
   1   6   8     5599.30     5687.71      126.01 o
   2   6   8     3326.27     3110.57      108.29 o
   3   6   8     1149.42     1498.53       65.73 o
   4   6   8     3096.80     3204.60       78.94 o
   5   6   8      124.19       14.63      108.14 o
   6   6   8      390.34      380.49      238.13 o
  -7   7   8      393.25      131.54      653.78 o
  -6   7   8      170.69      234.95      128.52 o
  -5   7   8      703.93      778.09       84.17 o
  -4   7   8      817.74     1072.63       61.56 o
  -3   7   8      -25.56       12.37      116.78 o
  -2   7   8        0.87       44.85       18.36 o
  -1   7   8       -0.29       14.50       60.10 o
   0   7   8    25011.27    26101.47      241.31 o
   1   7   8     7344.10     7247.31      105.83 o
   2   7   8     6600.48     6828.49      108.75 o
   3   7   8     1295.62     1491.43       68.73 o
   4   7   8      754.19      783.64      130.14 o
   5   7   8      189.36      191.29      104.58 o
   6   7   8       -3.53       16.95      311.35 o
  -7   8   8     1157.57      967.32      255.49 o
  -6   8   8     1957.18     1610.09      142.08 o
  -5   8   8      843.77      916.27       88.12 o
  -4   8   8      801.98      951.70       85.26 o
  -3   8   8      801.74      938.03       53.50 o
  -2   8   8      332.95      368.79       41.64 o
  -1   8   8      296.82      270.60       30.49 o
   0   8   8     3358.14     3695.53       92.47 o
   1   8   8     3650.39     3926.56       50.97 o
   2   8   8     5722.89     5617.38       97.91 o
   3   8   8    13590.79    14085.67      192.67 o
   4   8   8     3392.04     3407.71      245.33 o
   5   8   8     1427.75     1622.84      133.28 o
   6   8   8     1120.22      723.21      326.02 o
  -7   9   8      268.66      407.46      258.68 o
  -6   9   8      563.49      584.11      104.53 o
  -5   9   8      608.36      625.45       84.97 o
  -4   9   8       20.24       96.56       50.17 o
  -3   9   8     6372.26     6739.92      137.00 o
  -2   9   8     5669.94     6005.54       79.44 o
  -1   9   8    13467.12    12889.21      165.86 o
   0   9   8       40.92      112.95       21.17 o
   1   9   8     1790.73     1721.06       50.67 o
   2   9   8     1911.74     2237.21      117.09 o
   3   9   8     1374.06     1530.37      119.43 o
   4   9   8     1010.47     1167.15       96.95 o
   5   9   8      198.31       43.10      132.92 o
   6   9   8      385.91      244.26      749.57 o
  -6  10   8     1109.05      631.22      122.06 o
  -5  10   8      920.04      806.80       87.59 o
  -4  10   8     2457.72     2470.93      101.62 o
  -3  10   8       11.95       71.54       46.53 o
  -2  10   8     3110.57     3314.17       76.69 o
  -1  10   8       96.81       73.37       28.91 o
   0  10   8     3453.40     3624.62       84.18 o
   1  10   8      996.61     1105.97       62.33 o
   2  10   8     1732.51     2023.94       84.35 o
   3  10   8    14627.45    15362.77      233.51 o
   4  10   8      111.12      259.30      100.91 o
   5  10   8     2696.95     2553.00      225.89 o
   6  10   8      339.57       97.34      693.54 o
  -6  11   8      717.24      539.25      151.09 o
  -5  11   8      804.94      879.49       91.86 o
  -4  11   8        2.77       85.25       15.40 o
  -3  11   8    14101.36    14831.65      186.15 o
  -2  11   8     4637.61     4767.02       99.40 o
  -1  11   8        1.37        4.30       34.60 o
   0  11   8     2784.31     2842.46      112.35 o
   1  11   8     1175.04     1324.10      128.03 o
   2  11   8      441.36      383.62       78.56 o
   3  11   8     7847.89     7986.34      165.07 o
   4  11   8       -0.10       24.61       31.98 o
   5  11   8       50.03       76.34      105.80 o
  -6  12   8       85.42      103.99      188.83 o
  -5  12   8     2529.33     2422.75      107.88 o
  -4  12   8      225.21      158.47       74.93 o
  -3  12   8     7272.59     7476.34      125.48 o
  -2  12   8     1514.05     1732.51       73.91 o
  -1  12   8     2923.86     2942.37      121.09 o
   0  12   8     4930.74     5108.93      104.48 o
   1  12   8     3380.88     3386.18      154.23 o
   2  12   8     1394.38     1290.34      144.51 o
   3  12   8     3139.78     3442.92      142.44 o
   4  12   8       -5.08       18.72      103.05 o
   5  12   8     1395.89     1191.94      181.29 o
  -6  13   8       74.01      113.27      253.55 o
  -5  13   8     1677.81     1659.36      133.21 o
  -4  13   8     2491.36     2698.76      108.16 o
  -3  13   8      159.15      133.38       88.48 o
  -2  13   8      434.23      380.63       68.38 o
  -1  13   8     6662.03     6595.21      136.06 o
   0  13   8       13.89        1.11       46.82 o
   1  13   8     3942.81     3641.31      126.71 o
   2  13   8     2068.08     1836.19      125.00 o
   3  13   8     1365.46     1200.65      333.49 o
   4  13   8       11.23       19.72      103.56 o
   5  13   8     1265.91     1018.41      262.45 o
  -5  14   8      181.86       23.40      197.70 o
  -4  14   8      607.88      845.80      131.89 o
  -3  14   8      105.88       60.46      103.62 o
  -2  14   8     6548.98     6905.59      177.61 o
  -1  14   8      462.79      630.20       91.54 o
   0  14   8      342.62      251.85       93.67 o
   1  14   8      358.26      295.24      110.04 o
   2  14   8     1370.30     1475.40      236.38 o
   3  14   8      471.49      315.27      167.12 o
   4  14   8     2396.59     2502.56      197.96 o
   5  14   8     -160.04        4.88      673.51 o
  -4  15   8      -19.15        7.64      117.54 o
  -3  15   8     1519.78     1479.56      189.48 o
  -2  15   8      179.60       96.78       90.81 o
  -1  15   8     1954.23     1897.45      101.18 o
   0  15   8      118.45        4.66      135.56 o
   1  15   8      252.06      281.79      129.69 o
   2  15   8     1162.08     1243.98      163.55 o
   3  15   8      314.13      239.95      190.41 o
   4  15   8      323.46      386.49      670.41 o
  -4  16   8      336.63      265.81      173.15 o
  -3  16   8      -34.50        9.29      126.38 o
  -2  16   8      849.06      772.19      128.10 o
  -1  16   8      832.57      866.42      111.40 o
   0  16   8      161.81       91.34      120.28 o
   1  16   8     1187.87     1254.94      142.70 o
   2  16   8       81.41        0.13      206.68 o
   3  16   8      372.18       85.27      218.60 o
  -4  17   8      217.36       19.87      659.09 o
  -3  17   8      490.76      448.97      172.84 o
  -2  17   8      267.44       34.10      136.72 o
  -1  17   8     1140.72     1055.69      137.87 o
   0  17   8      -31.32      110.07      299.71 o
   1  17   8     2729.64     2626.48      167.02 o
   2  17   8      837.32      507.97      227.59 o
  -3  18   8      481.30      193.82      331.25 o
  -2  18   8      197.99       73.00      258.27 o
  -1  18   8      612.84      418.05      227.28 o
   0  18   8       34.92       54.47      161.13 o
   1  18   8      196.34        0.61      190.85 o
   2  18   8     2331.37     2285.74      230.20 o
  -3  19   8      202.28      179.95      680.70 o
  -2  19   8      113.76       84.52      630.49 o
  -1  19   8      112.22       89.38      209.37 o
   0  19   8      484.44      570.77      192.12 o
   1  19   8      471.61      409.87      245.84 o
   0  20   8     1773.43     1557.72      608.81 o
  -7   0   9      550.89      789.27      238.93 o
  -5   0   9     3925.93     3888.95      185.49 o
  -3   0   9     5634.73     5622.94      173.95 o
  -1   0   9    22500.11    22906.96      361.96 o
   1   0   9     1917.22     2398.93      228.23 o
   3   0   9       37.24       98.04       88.54 o
   5   0   9      420.56      566.20      144.30 o
  -7   1   9      618.23      560.93      143.12 o
  -6   1   9      178.57       29.36      147.09 o
  -5   1   9      922.91     1032.84      108.61 o
  -4   1   9     1980.60     2126.76      133.59 o
  -3   1   9     1196.04     1537.02       66.84 o
  -2   1   9    13310.24    13133.53      159.65 o
  -1   1   9    24802.35    23466.05      276.84 o
   0   1   9    30566.93    28598.98      371.58 o
   1   1   9    23260.40    23014.19      404.56 o
   2   1   9      181.99      259.66       43.21 o
   3   1   9     7539.53     7821.45      138.57 o
   4   1   9      662.69      601.37       74.87 o
   5   1   9       17.34       10.51       93.42 o
   6   1   9       75.44       42.64      276.77 o
  -7   2   9      357.62      201.14      162.11 o
  -6   2   9      625.42      487.23      173.42 o
  -5   2   9     3506.06     3789.69      122.66 o
  -4   2   9      -48.51        9.30      101.04 o
  -3   2   9      514.98      525.22       29.55 o
  -2   2   9    17406.23    17527.78      202.46 o
  -1   2   9       20.95        6.23       33.52 o
   0   2   9      636.47      566.82       51.15 o
   1   2   9    18947.38    17006.34      336.45 o
   2   2   9     3551.57     3441.40      100.31 o
   3   2   9    21823.55    22236.19      278.97 o
   4   2   9    14848.30    15305.75      407.70 o
   5   2   9      100.62       19.13      100.66 o
   6   2   9      755.86      735.15      224.26 o
  -7   3   9      -12.62        7.83       55.29 o
  -6   3   9      515.60      565.17      108.13 o
  -5   3   9      -39.17       21.06       92.52 o
  -4   3   9      420.50      422.15      107.51 o
  -3   3   9    18209.64    17036.33      259.09 o
  -2   3   9     2062.06     1793.27       42.08 o
  -1   3   9      440.37      542.16       32.82 o
   0   3   9     2823.17     2643.73       58.39 o
   1   3   9     1571.90     1510.46       53.32 o
   2   3   9     2330.46     2591.47      120.15 o
   3   3   9       76.24      136.31       76.11 o
   4   3   9    10156.22     9969.66      267.07 o
   5   3   9     2250.78     2110.61      131.96 o
   6   3   9      115.20       73.76      214.21 o
  -7   4   9      149.40       15.99      188.41 o
  -6   4   9      152.47       73.03      148.11 o
  -5   4   9      176.88       59.08      102.77 o
  -4   4   9       16.43       10.06       32.81 o
  -3   4   9     1465.84     1573.14       84.66 o
  -2   4   9     7963.00     8582.86      141.99 o
  -1   4   9    11429.17    11103.49      139.90 o
   0   4   9     5551.52     5188.43      118.69 o
   1   4   9     7880.27     7543.73      119.49 o
   2   4   9     8247.46     8631.47      140.82 o
   3   4   9    11383.59    11957.08      172.81 o
   4   4   9     2118.08     2155.70      109.39 o
   5   4   9     3527.33     3468.39      147.21 o
   6   4   9      330.77       82.16      664.30 o
  -7   5   9     1062.51      776.89      226.26 o
  -6   5   9       20.74        4.47      121.98 o
  -5   5   9     1479.36     1745.40       94.92 o
  -4   5   9      163.59      203.41       86.58 o
  -3   5   9      129.09      161.99       42.69 o
  -2   5   9       65.22        3.17       35.63 o
  -1   5   9    13057.55    13028.45      142.05 o
   0   5   9    16740.85    16261.25      247.20 o
   1   5   9     3100.93     3114.65       63.28 o
   2   5   9      517.25      603.76       77.72 o
   3   5   9    12925.55    12188.95      264.51 o
   4   5   9        2.84        7.22       11.01 o
   5   5   9      118.55       85.57      104.83 o
   6   5   9     1126.19     1089.52      228.61 o
  -7   6   9      185.18      119.59      743.28 o
  -6   6   9      224.83      117.14      143.54 o
  -5   6   9      274.50      266.12       94.07 o
  -4   6   9     8483.63     8165.30      165.39 o
  -3   6   9    17616.85    17296.59      234.27 o
  -2   6   9      401.15      368.58       36.94 o
  -1   6   9     1854.38     1986.83       42.27 o
   0   6   9       -0.90        0.02      175.77 o
   1   6   9    13990.21    14031.88      204.51 o
   2   6   9      731.32      833.58       79.39 o
   3   6   9     7317.12     7296.51      117.09 o
   4   6   9       -1.85       15.37       13.97 o
   5   6   9     1280.25     1193.01      105.01 o
   6   6   9      620.50      698.23      247.80 o
  -6   7   9      182.62       25.86      119.59 o
  -5   7   9     2196.23     2274.71       90.36 o
  -4   7   9       -0.55       16.24       73.66 o
  -3   7   9     3803.89     3666.50      106.75 o
  -2   7   9     1004.15     1168.74       57.21 o
  -1   7   9     2313.20     2241.64       79.81 o
   0   7   9     6866.70     6713.13       75.16 o
   1   7   9     1418.63     1661.19       37.81 o
   2   7   9     5947.16     5719.19      139.16 o
   3   7   9     1903.59     2055.72       72.53 o
   4   7   9     1798.89     1929.36       87.56 o
   5   7   9      182.59      148.47      110.66 o
   6   7   9     1018.80      629.38      256.88 o
  -6   8   9      555.70      507.83      113.79 o
  -5   8   9      348.37      431.06       85.26 o
  -4   8   9       -8.31       75.30      129.58 o
  -3   8   9     5508.83     5788.88      185.33 o
  -2   8   9     7350.47     7832.86      101.48 o
  -1   8   9     8901.54     8947.27      134.17 o
   0   8   9       60.47       10.75       24.90 o
   1   8   9    18058.47    18291.77      245.84 o
   2   8   9     1376.46     1405.19       63.47 o
   3   8   9     6088.42     5870.42      141.21 o
   4   8   9     4994.49     4864.92      187.65 o
   5   8   9     1123.63      953.25      129.91 o
   6   8   9       -0.53       67.23       22.96 o
  -6   9   9      508.85      354.06      119.63 o
  -5   9   9      406.21      370.98       90.34 o
  -4   9   9      147.65       87.57       67.20 o
  -3   9   9     7450.16     6946.45      186.61 o
  -2   9   9    10366.21    10795.92      139.28 o
  -1   9   9    12563.51    12821.30      174.47 o
   0   9   9      636.07      825.49       49.34 o
   1   9   9    10826.67    10578.93      218.16 o
   2   9   9      658.79      822.14       59.64 o
   3   9   9      254.93      312.38       77.47 o
   4   9   9       77.15      111.82       88.34 o
   5   9   9     1179.54     1087.02      152.97 o
  -6  10   9       88.76       30.37      108.81 o
  -5  10   9      213.29      173.41       87.39 o
  -4  10   9      533.43      698.70       72.17 o
  -3  10   9     1916.23     1972.47       71.07 o
  -2  10   9     1237.92     1360.92       69.25 o
  -1  10   9      646.44      709.21       41.41 o
   0  10   9     7678.53     7737.59      112.14 o
   1  10   9      145.06       31.84       81.02 o
   2  10   9      104.30       45.05       79.29 o
   3  10   9     1345.16     1208.99      165.36 o
   4  10   9     5474.36     5713.00      149.77 o
   5  10   9     1745.03     1291.11      150.00 o
  -6  11   9      466.34      511.88      148.09 o
  -5  11   9      117.18       25.23      101.46 o
  -4  11   9      408.34      403.71       72.13 o
  -3  11   9      833.49     1016.56       63.13 o
  -2  11   9    13005.25    13056.74      183.84 o
  -1  11   9    11306.25    10823.39      191.91 o
   0  11   9     1405.85     1435.69      109.17 o
   1  11   9     5670.51     6356.38      184.48 o
   2  11   9      226.80      186.19       91.98 o
   3  11   9      207.10      197.98       91.43 o
   4  11   9     5200.98     4958.64      186.48 o
   5  11   9       41.60        7.07      131.38 o
  -6  12   9      314.65      125.30      201.53 o
  -5  12   9     4113.12     3720.81      125.01 o
  -4  12   9      472.79      453.70       79.80 o
  -3  12   9     8228.32     8492.50      183.04 o
  -2  12   9     2817.08     2936.52      114.52 o
  -1  12   9       45.74      129.56       46.35 o
   0  12   9      161.37        1.29       88.14 o
   1  12   9      339.17      269.58       98.72 o
   2  12   9      588.22      370.95      127.56 o
   3  12   9    10976.79    10878.47      219.11 o
   4  12   9       72.67      285.07       82.66 o
   5  12   9       43.50       59.87      750.30 o
  -6  13   9       86.43      234.20      298.37 o
  -5  13   9      374.80      233.60      150.85 o
  -4  13   9     5730.62     5940.36      241.81 o
  -3  13   9      802.34      950.66      115.92 o
  -2  13   9      375.87      379.30       77.30 o
  -1  13   9      266.33      183.71       70.03 o
   0  13   9      301.94      406.89       74.91 o
   1  13   9     5225.38     5067.93      203.35 o
   2  13   9     1179.85     1033.65      172.71 o
   3  13   9      202.01      167.09      140.31 o
   4  13   9      423.29      307.51      174.98 o
   5  13   9      479.06      163.99      668.61 o
  -5  14   9       73.00       86.41      302.73 o
  -4  14   9       31.45        1.09      119.92 o
  -3  14   9      168.27       85.28       98.56 o
  -2  14   9      594.92      760.66       90.89 o
  -1  14   9     1687.26     1936.67      137.55 o
   0  14   9     5941.44     6630.38      214.87 o
   1  14   9      390.04      568.94      102.69 o
   2  14   9     1182.93     1152.61      192.30 o
   3  14   9     1842.26     2081.58      246.29 o
   4  14   9      418.69      239.29      244.05 o
  -4  15   9       -2.26        3.84       22.30 o
  -3  15   9      221.98      165.45      118.72 o
  -2  15   9     2741.43     3139.68      108.51 o
  -1  15   9      507.29      604.83      126.10 o
   0  15   9     3570.51     3422.52      228.80 o
   1  15   9      -75.63       41.56      126.98 o
   2  15   9      516.19       12.73      204.58 o
   3  15   9      989.25      872.35      208.18 o
   4  15   9      442.14      433.67      655.33 o
  -4  16   9       44.19      158.77      106.97 o
  -3  16   9      152.45       64.20      158.66 o
  -2  16   9     1139.23     1064.31      151.70 o
  -1  16   9      429.18      443.22      114.97 o
   0  16   9     9162.57     9395.61      227.53 o
   1  16   9     4307.26     4048.01      166.90 o
   2  16   9      685.45      726.39      211.62 o
   3  16   9      244.99      121.05      227.57 o
  -4  17   9      830.19      633.29      687.86 o
  -3  17   9      126.92       97.97      132.09 o
  -2  17   9      364.36      228.01      145.63 o
  -1  17   9       19.00        0.58      152.09 o
   0  17   9     2648.59     2124.59      202.02 o
   1  17   9     2313.09     2150.85      169.79 o
   2  17   9      267.97      177.63      192.93 o
  -3  18   9      577.60      664.77      236.15 o
  -2  18   9      475.75      180.81      172.87 o
  -1  18   9      594.59      555.11      197.67 o
   0  18   9      407.81      201.30      159.05 o
   1  18   9     1423.65     1251.10      175.57 o
  -3  19   9       17.16       97.04      718.57 o
  -1  19   9     1815.32     1756.02      566.50 o
   0  19   9      488.75      263.65      229.82 o
   0  20   9      197.45      101.25      653.13 o
  -6   0  10     1496.48     1280.70      423.79 o
  -4   0  10      170.40      131.28       69.12 o
  -2   0  10    15824.07    15522.85      278.49 o
   0   0  10   136065.80   128771.66     3362.40 o
   2   0  10      352.10      308.42      113.36 o
   4   0  10     1176.40     1235.20       92.33 o
   6   0  10     1002.12      916.24      674.30 o
  -7   1  10      190.38      111.44      179.28 o
  -6   1  10     3268.75     3349.75      169.17 o
  -5   1  10     2032.86     2055.69      128.96 o
  -4   1  10      105.36      348.63      194.92 o
  -3   1  10      706.95      661.08       36.48 o
  -2   1  10     2024.76     2177.13       74.26 o
  -1   1  10     2559.95     2151.14       67.29 o
   0   1  10      244.01       33.98       32.36 o
   1   1  10    19926.52    20644.33      313.34 o
   2   1  10      755.70      713.81       86.43 o
   3   1  10    14126.18    13719.54      240.58 o
   4   1  10    22209.58    21586.45      337.07 o
   5   1  10     1316.51     1403.02      114.42 o
   6   1  10      319.61      357.90      212.48 o
  -7   2  10      591.33      657.35      181.29 o
  -6   2  10      202.76      216.46      113.75 o
  -5   2  10      613.85      634.50       92.99 o
  -4   2  10     3852.47     4412.69      184.50 o
  -3   2  10     2152.67     2063.05       39.76 o
  -2   2  10      164.18      144.21       21.28 o
  -1   2  10      138.24      134.18       31.22 o
   0   2  10      383.37      408.44       68.27 o
   1   2  10     1506.90     1568.80      101.97 o
   2   2  10     1362.81     1479.68      118.72 o
   3   2  10    91917.96    92982.02     1566.92 o
   4   2  10      253.22      283.17       71.58 o
   5   2  10     1480.68     1437.57      175.51 o
   6   2  10      284.06      173.79      224.88 o
  -7   3  10      318.21      260.88      188.86 o
  -6   3  10      497.88      545.44      115.26 o
  -5   3  10      804.49      549.79      110.76 o
  -4   3  10      -14.58      168.18      206.61 o
  -3   3  10     4377.18     4986.48      107.66 o
  -2   3  10     1584.55     1472.34       42.04 o
  -1   3  10     8326.81     7974.15      111.93 o
   0   3  10      531.97      521.17       56.91 o
   1   3  10     1921.15     1932.51       66.99 o
   2   3  10     1752.88     1558.48       67.48 o
   3   3  10      348.87      261.99       58.92 o
   4   3  10     2304.17     2305.55      115.18 o
   5   3  10      523.95      632.54       99.90 o
   6   3  10      -18.88        5.42      647.25 o
  -6   4  10      257.25      186.14      114.69 o
  -5   4  10     1264.61     1277.70      111.96 o
  -4   4  10       85.79       15.03       81.87 o
  -3   4  10     4206.20     4115.26      149.15 o
  -2   4  10     2514.91     2745.58       56.76 o
  -1   4  10     4629.23     4615.91       75.81 o
   0   4  10     2787.92     2685.39      106.94 o
   1   4  10     5066.07     4470.13      117.99 o
   2   4  10     5112.12     4866.00      126.33 o
   3   4  10    10851.67    11185.77      168.31 o
   4   4  10      796.86      621.93       80.07 o
   5   4  10      332.50      280.96      101.36 o
   6   4  10      110.78      170.37      673.23 o
  -6   5  10      360.65      393.16      130.23 o
  -5   5  10     3635.34     3947.71      166.42 o
  -4   5  10      656.13      567.73       84.11 o
  -3   5  10      758.46      909.09       57.77 o
  -2   5  10      701.82      572.31       32.96 o
  -1   5  10       24.34       28.39       33.68 o
   0   5  10      706.46      601.78       81.38 o
   1   5  10    20271.58    20052.04      278.77 o
   2   5  10     1327.22     1484.38       85.63 o
   3   5  10        7.29       65.44       48.64 o
   4   5  10      374.76      481.07       73.23 o
   5   5  10     1666.15     1641.50      134.05 o
   6   5  10     2463.52     1917.15      606.36 o
  -6   6  10      306.60      197.46      114.81 o
  -5   6  10      889.33      998.24       94.95 o
  -4   6  10       75.13       80.92       58.26 o
  -3   6  10      -24.26       21.77      110.46 o
  -2   6  10      356.70      252.14       36.09 o
  -1   6  10     1265.67     1288.34       80.41 o
   0   6  10      612.95      632.58       62.95 o
   1   6  10     2548.43     2261.10       78.92 o
   2   6  10     1872.53     2300.37      109.43 o
   3   6  10       32.16       67.59       55.13 o
   4   6  10     2310.68     2661.93      169.52 o
   5   6  10     1046.66      859.69      107.22 o
   6   6  10     -125.63        1.91      425.85 o
  -6   7  10        8.81        6.00       24.65 o
  -5   7  10      253.33      199.01       91.28 o
  -4   7  10      114.45       40.24       64.79 o
  -3   7  10      365.78      448.89       73.37 o
  -2   7  10    23814.16    23409.74      266.81 o
  -1   7  10     3924.88     4263.01       86.10 o
   0   7  10     4078.47     4268.37       59.99 o
   1   7  10    12130.00    11969.32      151.43 o
   2   7  10     1858.84     2101.22      132.29 o
   3   7  10      212.42      143.40       73.44 o
   4   7  10      909.86     1018.61       90.47 o
   5   7  10      483.91      364.88      130.13 o
  -6   8  10      239.16      189.43      123.24 o
  -5   8  10      643.26      714.07       91.18 o
  -4   8  10      112.96       46.22       62.05 o
  -3   8  10      105.81       47.46       50.11 o
  -2   8  10      629.13      586.43       60.38 o
  -1   8  10    11677.38    12579.12      179.41 o
   0   8  10        6.13        6.41       21.20 o
   1   8  10     3809.26     4384.23       85.37 o
   2   8  10     3216.14     3251.74       89.04 o
   3   8  10     3435.98     3798.54      110.07 o
   4   8  10     2674.17     2940.79       93.58 o
   5   8  10     1961.23     2005.48      147.68 o
  -6   9  10      467.50      290.51      120.81 o
  -5   9  10      199.75       85.33       98.03 o
  -4   9  10     1849.71     2084.82       75.18 o
  -3   9  10    22690.29    23236.39      371.86 o
  -2   9  10    10464.84    10578.10      183.31 o
  -1   9  10     2499.22     2486.43       90.06 o
   0   9  10     3297.67     3294.04       66.98 o
   1   9  10     1571.10     1674.71       90.61 o
   2   9  10    10731.73    10760.44      178.70 o
   3   9  10     4285.92     4453.59      104.18 o
   4   9  10       39.50       30.69      112.92 o
   5   9  10      151.29        0.38      139.29 o
  -6  10  10     1470.77      875.87      156.98 o
  -5  10  10     2035.56     2207.96      104.07 o
  -4  10  10      107.89      107.61       65.33 o
  -3  10  10     2258.08     2452.05       73.24 o
  -2  10  10     1605.36     1387.74       48.91 o
  -1  10  10     9737.25     9749.29      190.39 o
   0  10  10      124.63      131.98       51.99 o
   1  10  10    33094.17    32471.01      600.31 o
   2  10  10      710.45      645.49       70.40 o
   3  10  10     2630.98     3147.38      118.93 o
   4  10  10      476.53      407.87      102.22 o
   5  10  10      279.40      124.39      181.24 o
  -6  11  10      430.77      342.88      148.80 o
  -5  11  10     1647.51     1451.85      111.06 o
  -4  11  10     1425.26     1399.39       78.38 o
  -3  11  10     9359.08    10232.30      142.64 o
  -2  11  10     3014.63     3157.85       95.88 o
  -1  11  10     1733.10     2020.08       64.74 o
   0  11  10     6498.61     6904.30      120.73 o
   1  11  10     2815.88     3151.36      123.86 o
   2  11  10      167.53       92.28      101.75 o
   3  11  10       43.82       52.44       79.53 o
   4  11  10     1682.06     1354.15      120.04 o
   5  11  10     1389.86     1116.13      240.84 o
  -6  12  10     1070.53      873.70      187.60 o
  -5  12  10      315.37      304.93      109.16 o
  -4  12  10       -7.39       38.65       62.78 o
  -3  12  10      566.88      547.79      105.37 o
  -2  12  10      161.56       20.30       68.04 o
  -1  12  10      169.80      169.75       60.02 o
   0  12  10     1090.35      940.36       86.33 o
   1  12  10      212.08       71.49      117.41 o
   2  12  10     3127.16     2922.24      563.99 o
   3  12  10      268.85      335.52      108.35 o
   4  12  10      112.47      101.46      136.39 o
   5  12  10      488.67      463.68      694.96 o
  -5  13  10      114.82       74.80      132.43 o
  -4  13  10      145.07       76.46      104.59 o
  -3  13  10      776.38      817.63       94.74 o
  -2  13  10      -17.89       18.16      112.86 o
  -1  13  10     1578.58     1486.81       89.92 o
   0  13  10     4769.13     5299.05      208.57 o
   1  13  10      921.20     1061.12      117.18 o
   2  13  10      233.70       11.76      176.89 o
   3  13  10      490.15      283.24      121.46 o
   4  13  10      -60.75        7.45      214.71 o
  -4  14  10     1101.74     1220.61      121.29 o
  -3  14  10      -36.34        1.94      190.34 o
  -2  14  10      440.31      446.90       81.02 o
  -1  14  10     3306.49     3377.20      142.63 o
   0  14  10     1650.23     1386.54      120.32 o
   1  14  10      935.24      910.12      105.08 o
   2  14  10     2574.63     3022.57      202.17 o
   3  14  10      595.57      366.97      135.75 o
   4  14  10      857.01      923.46      616.28 o
  -4  15  10      891.54      598.63      152.50 o
  -3  15  10       35.00       60.48       60.53 o
  -2  15  10     1006.48     1396.58      155.38 o
  -1  15  10      246.30      197.33       94.49 o
   0  15  10      470.62      279.62      167.29 o
   1  15  10     1888.87     1841.98      131.92 o
   2  15  10     1603.93     1785.44      215.89 o
   3  15  10      228.01        1.02      167.11 o
  -4  16  10       -3.27        0.00       54.93 o
  -3  16  10      657.64      465.52      163.48 o
  -2  16  10      226.68       69.67      140.08 o
  -1  16  10      117.58       20.29      172.23 o
   0  16  10       94.50        4.66      136.48 o
   1  16  10     1273.49     1391.84      199.65 o
   2  16  10     1389.02     1781.67      175.38 o
   3  16  10       47.16       33.02      629.26 o
  -4  17  10      214.43      202.90      653.77 o
  -3  17  10     4089.23     3998.74      227.10 o
  -2  17  10     1226.91     1347.64      160.78 o
  -1  17  10        1.45       70.88        3.19 o
   0  17  10      194.88       45.80      163.34 o
   1  17  10      222.16      139.37      150.21 o
   2  17  10      257.30       52.80      612.10 o
   3  17  10      504.81      248.09      719.51 o
  -3  18  10       94.68        2.35      215.08 o
  -2  18  10      607.03      498.48      195.65 o
  -1  18  10      438.73      365.17      157.62 o
   0  18  10      317.87      216.11      166.30 o
   1  18  10      592.02      219.42      769.79 o
  -1  19  10      -15.31       14.41      245.51 o
   0  19  10      -55.06        0.00      102.98 o
  -7   0  11      359.66      324.66      752.69 o
  -5   0  11     1076.61     1066.94      394.02 o
  -3   0  11     2871.37     2812.82       99.64 o
  -1   0  11    16122.20    16345.28      257.70 o
   1   0  11     3373.81     3208.38      110.81 o
   3   0  11     1328.37     1658.56      112.30 o
   5   0  11       -4.25       65.70      149.55 o
  -7   1  11      243.28       64.87      751.28 o
  -6   1  11      557.59      255.09      189.07 o
  -5   1  11      796.83     1152.92      138.42 o
  -4   1  11     2685.03     2351.09      131.62 o
  -3   1  11      415.55      559.51       24.55 o
  -2   1  11       24.79       74.11       17.01 o
  -1   1  11     7814.53     6864.00      173.52 o
   0   1  11    11663.39    11686.57      154.52 o
   1   1  11       86.91       27.42       50.97 o
   2   1  11     1954.91     2002.46       71.54 o
   3   1  11    23681.46    23011.04      335.62 o
   4   1  11       75.60       32.83       78.93 o
   5   1  11      167.73      101.23      114.73 o
   6   1  11      199.95      114.76      232.50 o
  -7   2  11      324.72      139.26      718.34 o
  -6   2  11     5662.18     4716.71      187.62 o
  -5   2  11       35.06      125.10      105.60 o
  -4   2  11      906.68     1149.28      118.85 o
  -3   2  11      210.72      260.56       57.33 o
  -2   2  11     3606.91     3910.06       68.14 o
  -1   2  11     1146.30     1112.49       71.93 o
   0   2  11     1763.82     1795.22       49.05 o
   1   2  11      240.66      195.07       50.74 o
   2   2  11       23.69        0.20       69.27 o
   3   2  11     3182.28     3185.76      135.31 o
   4   2  11      257.10      173.91       78.67 o
   5   2  11     1060.51      867.76      103.41 o
   6   2  11      110.99       23.04      729.91 o
  -6   3  11      133.76        8.54      114.92 o
  -5   3  11      -13.84       40.78      161.34 o
  -4   3  11      509.12      906.52      191.15 o
  -3   3  11     4595.65     4645.57      108.01 o
  -2   3  11       68.29        5.14       28.45 o
  -1   3  11     7706.86     7443.36      102.19 o
   0   3  11      422.58      461.26       34.39 o
   1   3  11     3409.07     3427.58      227.44 o
   2   3  11     4188.80     4529.94      105.42 o
   3   3  11     2482.57     2627.31       91.18 o
   4   3  11     1249.03     1386.35       99.81 o
   5   3  11     1376.84     1382.26      110.09 o
   6   3  11     2832.62     1610.90      765.17 o
  -6   4  11      870.55     1047.28      138.49 o
  -5   4  11     1938.40     2426.39      135.94 o
  -4   4  11       -4.80       14.37       93.66 o
  -3   4  11      215.69       99.70       38.26 o
  -2   4  11       -8.45       91.93       29.44 o
  -1   4  11     2923.79     2710.15       59.78 o
   0   4  11      120.85      250.43       35.99 o
   1   4  11      207.92      159.99       65.06 o
   2   4  11   101147.99   102806.28     2552.10 o
   3   4  11      574.93      646.43       72.52 o
   4   4  11       66.16      108.49       62.39 o
   5   4  11     2986.10     2593.71      135.82 o
  -6   5  11      193.35      158.74      107.98 o
  -5   5  11      203.24       30.18      100.38 o
  -4   5  11    27004.00    28208.15      539.06 o
  -3   5  11     2428.81     2546.83      130.77 o
  -2   5  11      946.69      916.18       37.69 o
  -1   5  11     5859.95     5569.04      158.79 o
   0   5  11     4441.94     4248.41      130.98 o
   1   5  11     2294.33     2136.09       79.05 o
   2   5  11     7744.30     7853.15      222.03 o
   3   5  11     4719.85     4386.57      160.58 o
   4   5  11      773.08     1003.20       87.82 o
   5   5  11      831.02      825.64      112.98 o
  -6   6  11       10.02       90.60       44.74 o
  -5   6  11      303.12      278.39       98.43 o
  -4   6  11      -10.65       54.61      169.19 o
  -3   6  11    10895.23    10177.20      205.19 o
  -2   6  11    15676.90    16026.58      281.85 o
  -1   6  11     1182.71     1134.15       41.18 o
   0   6  11      670.59      718.84       60.58 o
   1   6  11     2011.31     1781.46       89.54 o
   2   6  11     9943.28    10290.05      263.40 o
   3   6  11      115.46       68.87       87.94 o
   4   6  11     2452.46     2752.24      101.98 o
   5   6  11     1143.08     1112.45      114.27 o
  -6   7  11      165.70       33.12      138.76 o
  -5   7  11     2152.02     2429.10      105.90 o
  -4   7  11      182.79      156.35       78.87 o
  -3   7  11      -44.30        0.09      100.83 o
  -2   7  11     1607.19     1590.38       56.30 o
  -1   7  11    11248.62    11477.25      219.27 o
   0   7  11        8.01        1.09       40.21 o
   1   7  11        5.87        2.80       39.79 o
   2   7  11     1813.43     1960.27      133.54 o
   3   7  11     2038.27     1873.40       93.20 o
   4   7  11      261.11       72.61      100.73 o
   5   7  11     3150.11     3457.94      153.44 o
  -6   8  11       24.64       35.69      104.19 o
  -5   8  11      560.24      388.30      113.12 o
  -4   8  11      143.18       61.17       75.06 o
  -3   8  11     1029.83     1315.94       55.86 o
  -2   8  11     1108.16     1289.09       44.48 o
  -1   8  11     4903.35     4739.52      125.27 o
   0   8  11     2566.22     2653.00       50.04 o
   1   8  11     3774.93     3906.43      106.01 o
   2   8  11      -59.98       49.91      119.23 o
   3   8  11      386.73      227.09       82.50 o
   4   8  11     2797.82     3135.83      123.19 o
   5   8  11    11086.14     9964.27      253.35 o
  -6   9  11        3.98       44.14       30.49 o
  -5   9  11      793.07      608.15      124.16 o
  -4   9  11      641.60      704.35       73.98 o
  -3   9  11       -1.05        0.41       10.22 o
  -2   9  11    18103.36    17816.63      209.31 o
  -1   9  11       39.05      123.52       35.75 o
   0   9  11        1.54        0.51       40.34 o
   1   9  11     2847.82     2883.61       92.36 o
   2   9  11       43.91       72.01       60.83 o
   3   9  11      706.99      519.20       86.01 o
   4   9  11     2382.18     2668.19      128.72 o
   5   9  11       22.33       14.76       68.09 o
  -6  10  11     1397.19     1329.25      165.34 o
  -5  10  11     1414.42     1311.50      112.29 o
  -4  10  11     5791.56     6062.66      114.30 o
  -3  10  11     2210.78     2464.54       87.00 o
  -2  10  11     1232.86     1328.36       61.28 o
  -1  10  11        6.84        4.38       60.38 o
   0  10  11     5967.85     5696.54      115.40 o
   1  10  11     1057.56     1161.66      103.83 o
   2  10  11     1717.06     1572.86      131.80 o
   3  10  11      756.73      576.18      109.81 o
   4  10  11     1991.27     1765.28      129.73 o
   5  10  11     1596.96     1426.29      659.33 o
  -6  11  11      713.64      695.81      171.51 o
  -5  11  11      146.68       20.30      124.02 o
  -4  11  11      314.33      464.42       78.52 o
  -3  11  11      677.38      769.68       69.10 o
  -2  11  11      252.36      196.97       64.17 o
  -1  11  11      725.90      720.79       61.16 o
   0  11  11    12281.87    12672.59      249.13 o
   1  11  11    11566.86    11564.54      446.74 o
   2  11  11       49.52        0.07       90.63 o
   3  11  11      566.95      541.12      109.55 o
   4  11  11     4149.34     4507.03      152.70 o
   5  11  11     2585.49     2434.96      698.99 o
  -6  12  11       53.39       11.66      207.51 o
  -5  12  11      700.26      445.08      144.14 o
  -4  12  11       98.16       45.55       92.66 o
  -3  12  11     3417.54     3531.56      101.27 o
  -2  12  11     1613.41     1828.33      100.64 o
  -1  12  11     3774.71     3824.62       88.75 o
   0  12  11    18179.76    18271.29      412.50 o
   1  12  11     7819.39     7807.47      407.65 o
   2  12  11      145.29      215.76      157.68 o
   3  12  11     1914.42     2137.94      127.49 o
   4  12  11      512.69      496.08      141.42 o
  -5  13  11      108.65       10.32      165.91 o
  -4  13  11      235.48      349.20      118.51 o
  -3  13  11     6575.52     7170.59      141.14 o
  -2  13  11      239.25      324.58       76.38 o
  -1  13  11      225.09       73.12       89.02 o
   0  13  11     4640.39     5083.32      138.23 o
   1  13  11     3888.62     4014.22      130.59 o
   2  13  11        8.77       25.24      111.97 o
   3  13  11      167.84        6.76      135.31 o
   4  13  11      -96.85      140.59      326.09 o
  -4  14  11      567.40      560.76      118.81 o
  -3  14  11       20.96       10.33       79.32 o
  -2  14  11      494.06      519.42       83.66 o
  -1  14  11     2070.43     2054.10      106.70 o
   0  14  11     2376.70     2065.41      116.55 o
   1  14  11     7935.69     7540.26      344.87 o
   2  14  11     3003.49     3642.38      211.35 o
   3  14  11     1101.49      683.80      152.14 o
  -4  15  11     4380.35     4123.30      208.80 o
  -3  15  11      749.11      776.34      117.90 o
  -2  15  11     3707.55     3555.76      156.59 o
  -1  15  11     2687.29     2557.04      203.16 o
   0  15  11     2590.60     2543.13      260.32 o
   1  15  11      228.65       46.63      110.28 o
   2  15  11      593.28      226.77      209.07 o
   3  15  11      302.20      605.15      207.83 o
  -4  16  11      185.75       69.52      159.31 o
  -3  16  11      454.91      355.73      138.83 o
  -2  16  11      -17.64       13.60       37.50 o
  -1  16  11     1378.13     1467.75      146.89 o
   0  16  11     3256.30     3142.47      304.19 o
   1  16  11     2120.20     1943.98      202.64 o
   2  16  11     1408.91     1291.02      251.72 o
   3  16  11      232.13      102.96      703.68 o
  -4  17  11     1591.56     1183.88      709.88 o
  -3  17  11      685.84      438.13      230.80 o
  -2  17  11      249.50      120.86      185.86 o
  -1  17  11     1983.69     2169.47      169.34 o
   0  17  11      882.25     1009.34      158.62 o
   1  17  11      235.74      227.82      208.46 o
   3  17  11       12.42       30.17       97.22 o
  -3  18  11      200.40      385.78      749.43 o
  -2  18  11     1174.12     1007.07      588.45 o
  -1  18  11      724.63      515.70      174.87 o
   0  18  11      683.72      338.68      231.98 o
  -1  19  11      204.68       28.80      814.39 o
   0  19  11      683.15      523.82      733.23 o
  -6   0  12      624.90      263.76      572.89 o
  -4   0  12      132.92      147.24      245.97 o
  -2   0  12    24753.79    23482.74      338.99 o
   0   0  12     1954.95     1679.14      148.59 o
   2   0  12    30207.55    32047.46      694.61 o
   4   0  12      203.36      497.31      164.73 o
   6   0  12     2124.29     2105.17      737.59 o
  -6   1  12     2463.60     3064.02      361.22 o
  -5   1  12      149.02        0.44      131.76 o
  -4   1  12      492.51      435.59       72.18 o
  -3   1  12     2027.18     2174.88       52.00 o
  -2   1  12     2605.66     2791.46       86.38 o
  -1   1  12     3190.68     3690.83       62.11 o
   0   1  12    17029.65    16269.14      236.48 o
   1   1  12     2602.61     2483.46       75.28 o
   2   1  12      609.27      843.30      112.23 o
   3   1  12      220.99      330.36       82.57 o
   4   1  12      313.64      212.07       79.59 o
   5   1  12      980.40      973.84      127.23 o
   6   1  12      684.67      238.41      252.47 o
  -6   2  12      484.22      458.09      165.34 o
  -5   2  12      644.67      866.49       96.08 o
  -4   2  12      466.19      584.17      137.08 o
  -3   2  12     3084.53     3021.18      104.04 o
  -2   2  12     6647.18     6818.48      162.55 o
  -1   2  12      116.27      142.18       32.16 o
   0   2  12     2168.49     2477.96       53.78 o
   1   2  12        2.45       43.37       51.19 o
   2   2  12     3642.21     3413.62      198.97 o
   3   2  12     3143.68     3400.56      179.06 o
   4   2  12      858.33      785.52      122.42 o
   5   2  12     6393.72     5853.24      147.78 o
   6   2  12     1882.84     1329.68      771.55 o
  -6   3  12      210.76       38.66      133.21 o
  -5   3  12     3641.57     3802.00      115.19 o
  -4   3  12     4909.92     4659.62      171.54 o
  -3   3  12    24395.27    23834.88      303.86 o
  -2   3  12      -13.65        2.11       41.09 o
  -1   3  12    12900.05    12658.54      196.48 o
   0   3  12     9404.01     9162.52      125.26 o
   1   3  12     1727.19     1654.46      116.83 o
   2   3  12     5355.07     5287.65      197.89 o
   3   3  12      280.51      306.51       94.49 o
   4   3  12       61.30        9.11       61.89 o
   5   3  12      349.29      502.45      123.26 o
  -6   4  12      654.20      578.39      117.20 o
  -5   4  12      461.95      367.28      101.69 o
  -4   4  12        0.92        0.02       59.41 o
  -3   4  12      822.90      827.20       48.87 o
  -2   4  12      827.61      996.97       35.54 o
  -1   4  12     9277.39     9789.35      137.71 o
   0   4  12     3791.39     3801.62       91.43 o
   1   4  12     1756.01     2145.96       70.20 o
   2   4  12     1534.79     1518.34       74.11 o
   3   4  12    22047.70    23223.58      433.90 o
   4   4  12       -3.55        5.52       77.31 o
   5   4  12       96.65      136.44      123.39 o
  -6   5  12      272.28      326.28      115.31 o
  -5   5  12      368.00      291.44      110.11 o
  -4   5  12      118.88       18.76       98.56 o
  -3   5  12     4262.95     4456.81       76.23 o
  -2   5  12    33855.50    34048.25      424.23 o
  -1   5  12     5909.37     5860.55      143.94 o
   0   5  12     1535.45     1602.35       49.08 o
   1   5  12       92.59       34.53       69.43 o
   2   5  12    28321.18    29020.72      492.40 o
   3   5  12     4439.62     4393.69      110.25 o
   4   5  12    17309.18    16232.98      302.71 o
   5   5  12     3218.19     2722.17      166.66 o
  -6   6  12      -33.05        2.03      118.10 o
  -5   6  12     1006.89     1400.49      113.25 o
  -4   6  12      172.93      134.13       88.31 o
  -3   6  12     5693.24     5406.42       93.70 o
  -2   6  12    26783.62    26914.47      331.80 o
  -1   6  12     1434.42     1383.51       71.83 o
   0   6  12      181.83      163.42       42.31 o
   1   6  12     4156.34     4137.12      203.61 o
   2   6  12     5874.80     6259.95      146.26 o
   3   6  12       71.56      186.75       84.39 o
   4   6  12      163.68        1.08       94.26 o
   5   6  12      412.79      403.01      110.64 o
  -6   7  12      202.92       51.95      129.38 o
  -5   7  12       70.47      127.56       68.32 o
  -4   7  12     1200.92     1080.59      113.23 o
  -3   7  12      245.23      296.96       53.96 o
  -2   7  12      232.51      133.51       44.88 o
  -1   7  12      422.45      434.22       46.27 o
   0   7  12     2983.27     3089.22      109.41 o
   1   7  12      504.02      762.10       84.89 o
   2   7  12     4237.02     4469.19      236.29 o
   3   7  12     2737.46     3446.94      175.68 o
   4   7  12      997.57     1230.85      101.60 o
   5   7  12      323.17      400.53      147.48 o
  -6   8  12      260.42       25.77      131.09 o
  -5   8  12      656.20      655.87      107.58 o
  -4   8  12     3636.02     3914.50      202.60 o
  -3   8  12      920.65     1004.57       52.64 o
  -2   8  12     1128.26     1418.14       54.63 o
  -1   8  12     3395.55     3381.74       72.45 o
   0   8  12    25989.89    24792.31      397.29 o
   1   8  12    10630.11    10971.07      180.08 o
   2   8  12     1683.48     1891.22       76.99 o
   3   8  12      348.70      401.01       81.77 o
   4   8  12     2969.94     2667.28      202.19 o
   5   8  12      960.55      934.44      166.40 o
  -6   9  12      707.18      530.27      179.08 o
  -5   9  12      685.11      541.68      122.48 o
  -4   9  12      186.23      231.77       87.71 o
  -3   9  12      365.05      361.89       59.72 o
  -2   9  12       24.48       97.78       33.38 o
  -1   9  12      112.69       51.29       44.23 o
   0   9  12      412.63      379.16       53.85 o
   1   9  12      158.10      125.53       79.39 o
   2   9  12      194.39      184.55       73.47 o
   3   9  12     1536.78     1494.45      118.54 o
   4   9  12     2519.57     2009.92      120.92 o
   5   9  12     -107.28      193.00     2525.99 o
  -6  10  12      811.43      610.29      169.99 o
  -5  10  12       44.14        8.51       84.08 o
  -4  10  12     3161.51     3378.35      172.86 o
  -3  10  12      -85.40        6.94      149.08 o
  -2  10  12     4220.65     4432.06      135.82 o
  -1  10  12      617.49      749.62       50.80 o
   0  10  12      141.75      132.57       69.87 o
   1  10  12       11.32      140.90      108.33 o
   2  10  12     1084.32      882.62      120.81 o
   3  10  12     1998.65     2047.24      108.69 o
   4  10  12     4280.69     3890.85      220.96 o
   5  10  12      -19.60      119.42      118.04 o
  -6  11  12      478.01      410.87      329.65 o
  -5  11  12      471.78      334.78      107.85 o
  -4  11  12      304.24      594.68       93.09 o
  -3  11  12     4231.44     3982.86      184.89 o
  -2  11  12      292.35      258.78       65.27 o
  -1  11  12     3567.87     3577.61      181.51 o
   0  11  12     1078.45     1012.44      109.80 o
   1  11  12     7202.38     7122.43      245.15 o
   2  11  12     1416.76     1322.51      142.64 o
   3  11  12      419.38      387.58      121.04 o
   4  11  12       24.00       50.44       67.36 o
  -5  12  12     1208.71      942.02      159.27 o
  -4  12  12       61.14      336.88      145.88 o
  -3  12  12      816.01      918.00       95.78 o
  -2  12  12      271.52      271.86       73.73 o
  -1  12  12      634.48      629.03       76.52 o
   0  12  12    10171.19     9353.26      259.91 o
   1  12  12      585.89      570.81       96.25 o
   2  12  12      715.18      688.71      103.36 o
   3  12  12      256.16       89.55      123.67 o
   4  12  12      164.19      117.52      201.15 o
  -5  13  12      607.66      512.20      716.05 o
  -4  13  12      -62.47        3.86      155.01 o
  -3  13  12      418.29      620.56       99.29 o
  -2  13  12      476.98      407.98       74.83 o
  -1  13  12     1368.99     1359.47       93.11 o
   0  13  12     5601.78     5585.19      258.66 o
   1  13  12     2811.74     2996.07      323.03 o
   2  13  12      195.26       77.43      110.38 o
   3  13  12      219.80       56.19      146.77 o
  -4  14  12      376.05      415.41      146.04 o
  -3  14  12       88.40      233.76       53.99 o
  -2  14  12     5016.83     4828.69      220.54 o
  -1  14  12       58.20      156.98       96.35 o
   0  14  12     1298.56     1085.18      118.85 o
   1  14  12      722.39      771.52      128.25 o
   2  14  12       -0.58       22.80      238.53 o
   3  14  12      -25.00       15.11      401.29 o
  -4  15  12      206.22        0.42      232.14 o
  -3  15  12       39.24        0.56      132.60 o
  -2  15  12     2839.97     2958.38      143.10 o
  -1  15  12       -3.88        0.05      166.64 o
   0  15  12      200.70        0.11      136.95 o
   1  15  12     1546.36     1652.71      170.07 o
   2  15  12      472.92      121.88      158.07 o
   3  15  12      264.46      327.53      667.00 o
  -4  16  12      133.24      115.88      739.90 o
  -3  16  12      519.06      452.09      197.83 o
  -2  16  12      415.29      297.05      202.01 o
  -1  16  12     1994.06     1925.29      160.23 o
   0  16  12     3114.76     2998.29      161.03 o
   1  16  12     7137.04     7501.11      307.62 o
   2  16  12     8338.99     7138.74      695.54 o
   3  16  12      227.34       14.60      754.48 o
  -3  17  12      660.27      628.77      230.30 o
  -2  17  12     1979.14     1780.83      269.90 o
  -1  17  12     2530.33     2415.20      185.53 o
   0  17  12      861.34      497.65      171.54 o
   1  17  12      809.55      459.45      707.15 o
  -1  18  12      932.68      895.09      227.77 o
   0  18  12     1109.75      565.40      231.63 o
  -1  19  12     5892.87     4596.09      835.16 o
   0  19  12     1310.51      937.97      691.19 o
  -5   0  13       -4.00        3.70       32.36 o
  -3   0  13     4601.11     4701.67      176.69 o
  -1   0  13     4131.26     3968.98      162.95 o
   1   0  13     4606.23     4591.90      315.59 o
   3   0  13      841.77      792.09      108.90 o
   5   0  13     8931.39     7382.44      283.38 o
  -6   1  13      287.98      103.28      245.64 o
  -5   1  13      231.07      204.45      145.50 o
  -4   1  13     1622.48     1881.55      104.22 o
  -3   1  13      514.70      534.80       67.27 o
  -2   1  13     3543.92     3495.22       53.76 o
  -1   1  13    10530.15    10667.57      165.75 o
   0   1  13      900.66      604.73       59.30 o
   1   1  13      227.31      294.10       74.25 o
   2   1  13    18199.73    17798.24      431.10 o
   3   1  13    10079.76    10169.13      256.29 o
   4   1  13     4505.27     4634.64      139.46 o
   5   1  13      525.01      465.54      129.08 o
  -6   2  13      646.90      898.90      231.69 o
  -5   2  13     1202.62     1414.02      160.37 o
  -4   2  13     1008.42     1179.37       82.49 o
  -3   2  13      179.57       78.97       45.68 o
  -2   2  13     7780.14     8153.64      114.58 o
  -1   2  13     1941.96     1612.76       57.96 o
   0   2  13     2319.44     2133.58       96.91 o
   1   2  13     1029.34     1033.64       89.44 o
   2   2  13    26787.54    26828.66      482.59 o
   3   2  13       25.23      128.99       34.99 o
   4   2  13       38.22       49.37       54.00 o
   5   2  13      -18.81        4.60       88.47 o
  -6   3  13       -0.48      132.07      266.93 o
  -5   3  13      304.34      263.59      107.66 o
  -4   3  13     2135.47     2413.12      121.73 o
  -3   3  13      616.60      568.20       61.25 o
  -2   3  13     6055.01     5997.14       76.95 o
  -1   3  13    15867.30    15418.63      202.85 o
   0   3  13     1976.85     2028.45      102.01 o
   1   3  13      634.43      606.51       67.02 o
   2   3  13      339.17      328.82      158.64 o
   3   3  13     8013.64     8459.58      220.99 o
   4   3  13      826.18      842.81      112.35 o
   5   3  13      645.50      573.68      133.25 o
  -6   4  13      408.42      461.91      112.01 o
  -5   4  13      401.23      433.04      120.57 o
  -4   4  13     1386.36     1244.32       83.35 o
  -3   4  13     1709.34     1737.87       97.44 o
  -2   4  13    17130.73    16885.96      248.47 o
  -1   4  13    12350.85    12365.69      247.23 o
   0   4  13      231.15      212.08       53.62 o
   1   4  13        6.59        1.56       60.49 o
   2   4  13      956.19     1112.92       93.65 o
   3   4  13      274.92      261.18       89.46 o
   4   4  13       99.34      151.93      120.20 o
   5   4  13      231.24      132.83      133.80 o
  -6   5  13     1037.59      870.87      129.97 o
  -5   5  13        5.47       59.94       13.69 o
  -4   5  13    13270.14    14015.95      352.76 o
  -3   5  13       60.07      110.23       43.98 o
  -2   5  13      395.53      393.43       38.44 o
  -1   5  13     3378.18     3403.99       86.57 o
   0   5  13     1971.90     2243.51       63.57 o
   1   5  13       -2.01       33.83       39.42 o
   2   5  13     1987.14     2101.94       88.09 o
   3   5  13       29.56        0.18       79.68 o
   4   5  13     1351.43     1367.36       96.35 o
   5   5  13      256.40      247.10      125.56 o
  -6   6  13      875.18      729.92      147.33 o
  -5   6  13      209.32      122.28      123.61 o
  -4   6  13      431.13      515.65      100.40 o
  -3   6  13       69.42       91.44       49.19 o
  -2   6  13      576.79      623.48       40.86 o
  -1   6  13     7787.01     8005.61      184.83 o
   0   6  13     6887.32     7210.30      165.42 o
   1   6  13       52.90      274.47       94.48 o
   2   6  13      117.13        0.18       88.47 o
   3   6  13      143.57       51.25       86.83 o
   4   6  13      909.80      872.49      119.70 o
   5   6  13     1389.26     1210.14      135.02 o
  -6   7  13      202.35      104.17      140.45 o
  -5   7  13      855.35      866.25      136.88 o
  -4   7  13    11019.08    11793.14      221.95 o
  -3   7  13     7244.78     7069.01      155.42 o
  -2   7  13      924.94     1093.00       46.63 o
  -1   7  13    25313.40    25192.25      354.42 o
   0   7  13     3227.86     3537.57       79.43 o
   1   7  13    14426.49    14974.27      301.10 o
   2   7  13     3564.38     3914.44      270.25 o
   3   7  13     2303.39     2721.68      106.58 o
   4   7  13      938.37     1216.54      141.83 o
   5   7  13      284.20      170.70      167.13 o
  -6   8  13       -9.96       50.11       81.27 o
  -5   8  13     2710.15     2895.45      140.18 o
  -4   8  13     2045.73     2039.26      130.36 o
  -3   8  13       -5.51       37.07       29.05 o
  -2   8  13       76.69       15.18       48.60 o
  -1   8  13      953.23      952.34       54.99 o
   0   8  13     1707.22     1485.63       99.59 o
   1   8  13      581.01      743.68       75.18 o
   2   8  13     6709.90     6794.01      246.60 o
   3   8  13     1181.90     1144.12       93.98 o
   4   8  13     1412.06     1280.86      113.08 o
   5   8  13     3140.02     2889.03      233.36 o
  -6   9  13      404.52       87.64      690.28 o
  -5   9  13      515.73      328.85      123.66 o
  -4   9  13      445.57      426.54      103.11 o
  -3   9  13     3843.91     3867.08       93.55 o
  -2   9  13     2075.90     2015.69       81.26 o
  -1   9  13    18662.35    18292.54      261.94 o
   0   9  13     8652.32     8702.44      169.49 o
   1   9  13      257.87      349.08       70.70 o
   2   9  13      205.58      275.72       82.40 o
   3   9  13     2096.26     2141.21      110.55 o
   4   9  13     3655.47     3763.53      137.55 o
   5   9  13      -17.83      105.38      431.89 o
  -6  10  13     1196.80      889.67      687.75 o
  -5  10  13     3732.38     3627.42      160.14 o
  -4  10  13      306.83      379.52      130.81 o
  -3  10  13      897.61      996.98       64.07 o
  -2  10  13     7765.00     7862.26      130.49 o
  -1  10  13      300.32      282.54       50.48 o
   0  10  13      475.26      481.24      144.52 o
   1  10  13      728.70      856.81       84.16 o
   2  10  13        6.81       10.82       26.53 o
   3  10  13      109.11       40.29       97.99 o
   4  10  13      177.16       49.38      186.58 o
  -5  11  13       -1.93       56.72      131.33 o
  -4  11  13     1049.00     1018.80      129.84 o
  -3  11  13      -24.07       60.06      152.53 o
  -2  11  13     1691.49     1807.42      108.25 o
  -1  11  13     2991.25     3027.43       93.29 o
   0  11  13     7982.84     8259.62      314.30 o
   1  11  13      455.38      457.99      107.49 o
   2  11  13      146.96        2.71       94.70 o
   3  11  13     1471.93     1572.25      127.82 o
   4  11  13      -75.56        6.09      150.44 o
  -5  12  13      535.99      463.64      228.64 o
  -4  12  13      307.44      186.57      121.71 o
  -3  12  13      -17.57        0.74       61.53 o
  -2  12  13      -10.48        0.13       70.74 o
  -1  12  13     1565.90     1860.26       89.75 o
   0  12  13      490.17      428.97       96.18 o
   1  12  13     2903.34     2660.74      179.27 o
   2  12  13       32.10      168.37       90.12 o
   3  12  13     1743.77     1552.16      133.14 o
   4  12  13     1302.27     1199.08      666.15 o
  -5  13  13      465.01      257.32      681.32 o
  -4  13  13      271.44      182.51      121.15 o
  -3  13  13      417.68      458.85       88.86 o
  -2  13  13      590.03      654.25       85.56 o
  -1  13  13      445.90      255.64      115.63 o
   0  13  13      319.13       27.81       89.50 o
   1  13  13     3137.09     2857.50      115.89 o
   2  13  13       18.32       10.39       89.62 o
   3  13  13     1050.22      756.47      152.20 o
  -4  14  13      228.06       74.13      159.41 o
  -3  14  13      491.44      518.98       95.40 o
  -2  14  13      -49.00      107.00      136.21 o
  -1  14  13     4741.81     4938.87      292.18 o
   0  14  13      261.40       14.88      127.08 o
   1  14  13     1180.14      805.05      143.54 o
   2  14  13      486.38      612.38      131.11 o
   3  14  13     1095.59      477.84      674.44 o
  -4  15  13     3311.65     2909.99      221.07 o
  -3  15  13        4.77      139.24       61.99 o
  -2  15  13     1322.90     1261.59      142.70 o
  -1  15  13      162.23      156.46      135.89 o
   0  15  13     1103.41     1047.25      152.41 o
   1  15  13     2048.28     1977.14      195.26 o
   2  15  13      221.61      197.25      227.92 o
   3  15  13      380.84      429.85      729.73 o
  -3  16  13       -1.17      158.57       15.74 o
  -2  16  13      160.65      231.18      211.07 o
  -1  16  13      954.01      795.78      166.30 o
   0  16  13      372.96      308.79      158.26 o
   1  16  13     3600.21     3507.53      240.33 o
   2  16  13     3188.43     3222.88      687.92 o
  -3  17  13       21.31       31.27      759.18 o
  -2  17  13      337.90       21.84      604.52 o
  -1  17  13      288.18      277.35      185.26 o
   0  17  13     2367.93     2443.41      214.59 o
  -1  18  13      351.15       24.71      734.53 o
   0  18  13       -9.30       53.75      390.26 o
  -6   0  14      773.15      785.62      199.39 o
  -4   0  14     2048.60     2076.44      380.13 o
  -2   0  14    12917.68    13050.64      196.07 o
   0   0  14    16408.59    15148.08      314.52 o
   2   0  14    14317.55    14006.52      483.88 o
   4   0  14     2808.72     3013.34      297.97 o
  -6   1  14      725.45      740.74      120.71 o
  -5   1  14     1202.60     1114.19      102.27 o
  -4   1  14      -18.72       24.48       61.17 o
  -3   1  14     1178.88     1420.42       85.96 o
  -2   1  14    14889.70    14594.85      187.78 o
  -1   1  14     3081.72     2838.53       92.90 o
   0   1  14      768.93      822.00       84.37 o
   1   1  14     9023.20    10149.04      320.93 o
   2   1  14      941.53     1102.31       79.15 o
   3   1  14      150.61      236.00       81.91 o
   4   1  14      254.35      311.32      108.64 o
   5   1  14     1538.00     1128.73      148.30 o
  -6   2  14      346.84        8.07      145.86 o
  -5   2  14        5.53       62.76       72.23 o
  -4   2  14      333.27      426.43      223.05 o
  -3   2  14    23309.40    22917.49      325.99 o
  -2   2  14      240.77      213.66       34.67 o
  -1   2  14      181.94       94.13       42.18 o
   0   2  14       52.07       73.52       59.59 o
   1   2  14     1514.01     1567.20       71.30 o
   2   2  14      533.24      604.11       73.71 o
   3   2  14      808.52     1097.16       86.05 o
   4   2  14     1326.76      944.75      127.15 o
   5   2  14      149.33      223.18      134.67 o
  -6   3  14      166.58       19.76      154.89 o
  -5   3  14       62.16      131.97       78.68 o
  -4   3  14     3163.52     3175.12      181.96 o
  -3   3  14      127.73      107.94       48.74 o
  -2   3  14     4845.41     5069.58       80.65 o
  -1   3  14     2675.48     2903.70      108.02 o
   0   3  14      193.83      349.14       78.37 o
   1   3  14      656.35      543.73       65.82 o
   2   3  14    26259.16    25621.91      468.50 o
   3   3  14     5246.66     5385.74      246.78 o
   4   3  14     2640.78     2738.95      310.26 o
   5   3  14       60.60      180.43      165.17 o
  -6   4  14       -1.11       66.88      110.29 o
  -5   4  14      149.66      107.47      118.59 o
  -4   4  14     1666.88     1779.99      176.00 o
  -3   4  14      -15.55       36.49      110.02 o
  -2   4  14     1054.33     1124.76       58.06 o
  -1   4  14     2136.95     2361.57       70.27 o
   0   4  14     2050.75     1990.29       96.63 o
   1   4  14     1693.06     1704.02       67.48 o
   2   4  14      667.20      740.98       74.97 o
   3   4  14     4438.42     4833.00      252.08 o
   4   4  14      127.24        5.89      123.71 o
   5   4  14     1956.85     1441.01      170.05 o
  -6   5  14       48.31       25.63      113.77 o
  -5   5  14     3468.16     3882.39      237.56 o
  -4   5  14      282.88      282.21      134.13 o
  -3   5  14    11367.23    11758.04      229.84 o
  -2   5  14     7931.33     7597.89      158.76 o
  -1   5  14     3163.60     3461.30       99.61 o
   0   5  14     4973.51     5199.91      128.04 o
   1   5  14       36.60       43.77       56.75 o
   2   5  14      544.54      566.08       78.62 o
   3   5  14     1217.82     1206.62      152.50 o
   4   5  14      858.64      908.04      115.78 o
   5   5  14      301.13      266.38      165.44 o
  -6   6  14      -20.19        1.97       83.88 o
  -5   6  14      480.38      503.04      114.73 o
  -4   6  14     2559.73     2415.79      163.69 o
  -3   6  14     5997.97     5940.46      176.50 o
  -2   6  14    13072.57    12501.59      182.46 o
  -1   6  14       68.71       19.31       48.05 o
   0   6  14     1300.14     1661.52       83.75 o
   1   6  14     3116.70     3368.62      145.67 o
   2   6  14       83.09       21.41       85.15 o
   3   6  14     4172.73     4557.57      312.76 o
   4   6  14     5091.19     5087.70      198.80 o
   5   6  14      211.25      177.97      171.48 o
  -6   7  14      530.13      381.60      692.95 o
  -5   7  14      122.01       38.61      114.24 o
  -4   7  14       20.61       32.16       84.61 o
  -3   7  14     1591.89     1654.37      104.49 o
  -2   7  14    24864.39    25037.26      338.56 o
  -1   7  14    15832.36    15398.80      227.79 o
   0   7  14     5195.27     5320.81      156.95 o
   1   7  14      132.49      173.72       82.74 o
   2   7  14       76.23      141.16       77.45 o
   3   7  14     2150.55     2478.25      131.89 o
   4   7  14     1587.28     1647.38      119.96 o
   5   7  14      716.00      690.44      174.55 o
  -6   8  14     1387.87      386.78      698.88 o
  -5   8  14     1505.36     1432.20      137.30 o
  -4   8  14     3371.76     3425.18      162.68 o
  -3   8  14      609.12      593.93       60.63 o
  -2   8  14     1308.05     1452.88       92.41 o
  -1   8  14     5536.90     5590.57       97.92 o
   0   8  14     2707.54     3185.54       87.68 o
   1   8  14    16593.42    16865.50      283.62 o
   2   8  14      328.48      227.35       81.98 o
   3   8  14      330.43      240.72       94.91 o
   4   8  14     2154.73     1585.00      141.40 o
   5   8  14     2496.44     2659.11      778.13 o
  -6   9  14      667.32      349.71      743.48 o
  -5   9  14     2567.01     2299.66      160.79 o
  -4   9  14     4215.49     3813.23      186.52 o
  -3   9  14      635.15      682.69       79.30 o
  -2   9  14     2704.18     2795.18       97.09 o
  -1   9  14     2736.04     2678.82       71.76 o
   0   9  14        1.99        0.09       55.37 o
   1   9  14      -10.83       28.61      134.64 o
   2   9  14      532.43      445.13       93.68 o
   3   9  14      215.97      195.71       89.88 o
   4   9  14      276.82      414.65      121.67 o
  -5  10  14     2777.17     2137.13      155.59 o
  -4  10  14      583.98      372.22       97.16 o
  -3  10  14       94.90        0.56       80.94 o
  -2  10  14     1995.53     1928.89      104.64 o
  -1  10  14     1121.97     1293.50      129.17 o
   0  10  14     9316.64     9318.39      210.15 o
   1  10  14     2543.89     2653.81      113.88 o
   2  10  14       29.57        0.33      100.83 o
   3  10  14      359.72      376.98       99.22 o
   4  10  14      273.94      212.08      191.18 o
  -5  11  14      256.75      363.56      224.50 o
  -4  11  14      557.73      590.78      149.81 o
  -3  11  14       12.06       73.98       65.57 o
  -2  11  14        1.42       25.25        4.99 o
  -1  11  14     4689.00     4712.16      107.15 o
   0  11  14      255.66      109.46       93.39 o
   1  11  14     2445.44     2362.60      149.56 o
   2  11  14     1867.24     1713.81      116.07 o
   3  11  14      180.81       33.06      135.62 o
   4  11  14      571.45      279.16      688.45 o
  -5  12  14       75.28       74.73      666.22 o
  -4  12  14      237.20      110.72      125.74 o
  -3  12  14      516.82      507.02       85.49 o
  -2  12  14       20.99      191.51       56.98 o
  -1  12  14       53.82       17.58       88.47 o
   0  12  14      480.72      178.34      113.92 o
   1  12  14     2338.41     2362.80      158.72 o
   2  12  14      269.34      225.29      110.84 o
   3  12  14      794.05      547.35      141.73 o
   4  12  14     2908.05     2549.15      713.42 o
  -4  13  14      449.53      490.50      164.47 o
  -3  13  14       15.91       25.18       90.82 o
  -2  13  14        1.51       76.99       67.13 o
  -1  13  14      -39.53       22.54      114.33 o
   0  13  14     8048.17     7998.37      233.63 o
   1  13  14     2239.48     2382.43      144.69 o
   2  13  14       12.37        0.64       63.68 o
   3  13  14      338.73      332.02      692.03 o
  -4  14  14     2537.28     2111.62      189.89 o
  -3  14  14      225.39      179.08      113.98 o
  -2  14  14     1680.34     1412.65      152.15 o
  -1  14  14      575.32      464.17      112.08 o
   0  14  14      228.14      129.26      113.16 o
   1  14  14      260.39      107.10      172.52 o
   2  14  14      528.25      369.29      132.33 o
   3  14  14      894.19      441.79      723.55 o
  -4  15  14     1355.48     1075.99      244.73 o
  -3  15  14      429.46      370.28      155.82 o
  -2  15  14     1074.25      984.40      128.91 o
  -1  15  14     4234.59     4685.91      176.06 o
   0  15  14      645.93      472.67      119.58 o
   1  15  14      208.51       88.10      155.27 o
   2  15  14     1055.94      819.75      680.46 o
  -3  16  14      141.90      535.50      205.13 o
  -2  16  14      795.18      583.28      171.09 o
  -1  16  14      366.85      166.96      146.10 o
   0  16  14      394.41      202.58      135.28 o
   1  16  14      184.39      156.50      771.78 o
  -1  17  14      666.72      787.78      206.42 o
   0  17  14      141.98      259.24      213.67 o
  -5   0  15     1516.25     1835.84      275.25 o
  -3   0  15     1854.98     2483.06      116.47 o
  -1   0  15     6334.50     5630.00      175.22 o
   1   0  15     3344.52     4293.22      178.28 o
   3   0  15      -12.18      276.07       37.79 o
   5   0  15      779.89      525.87      650.76 o
  -6   1  15        5.00       11.89       53.42 o
  -5   1  15      394.75      229.39      114.25 o
  -4   1  15     1182.53     1442.30      141.91 o
  -3   1  15    11378.60    10996.04      216.66 o
  -2   1  15     1151.04     1449.48       60.85 o
  -1   1  15     1121.91     1128.06       47.31 o
   0   1  15     1061.75     1211.68       52.61 o
   1   1  15      308.94      449.48       69.15 o
   2   1  15     1106.08     1080.13      109.90 o
   3   1  15     2105.02     2209.60      113.93 o
   4   1  15     1743.78     1453.20      125.73 o
   5   1  15      625.33      589.00      198.37 o
  -6   2  15      512.87      308.20      129.40 o
  -5   2  15     1801.25     1707.75      141.12 o
  -4   2  15      834.45     1106.78      118.58 o
  -3   2  15    31274.02    29887.11      480.98 o
  -2   2  15       -8.42        2.28      100.82 o
  -1   2  15     1767.97     1721.34       69.26 o
   0   2  15      632.22      650.05       82.79 o
   1   2  15      694.35      680.77       99.31 o
   2   2  15      572.35      648.63      129.34 o
   3   2  15      718.10      718.92       90.25 o
   4   2  15      513.90      358.81      128.86 o
   5   2  15     1115.76      854.18      168.20 o
  -6   3  15       93.98       12.69      138.85 o
  -5   3  15      330.27      188.25      117.94 o
  -4   3  15     1980.23     2232.81      204.09 o
  -3   3  15     1311.81     1269.90       59.89 o
  -2   3  15     1560.08     1699.55       74.80 o
  -1   3  15     5037.29     4803.21      130.71 o
   0   3  15     7971.83     8998.68      194.07 o
   1   3  15     9905.89     9971.82      167.26 o
   2   3  15     1435.78     1394.08      109.45 o
   3   3  15     7617.34     7868.76      392.69 o
   4   3  15       12.02       28.29      110.65 o
   5   3  15       -8.71        3.51       61.14 o
  -6   4  15      263.19      137.96      177.69 o
  -5   4  15      661.08      896.06      144.15 o
  -4   4  15     1909.47     1889.43       96.78 o
  -3   4  15      893.69      954.44       77.55 o
  -2   4  15      -22.25       18.42       81.11 o
  -1   4  15     1824.07     2053.59       99.55 o
   0   4  15     8291.21     8598.27      229.15 o
   1   4  15     1789.62     2020.88      123.42 o
   2   4  15      663.06      595.41       70.80 o
   3   4  15      146.35       65.69       91.39 o
   4   4  15     2109.38     2305.00      131.35 o
   5   4  15       88.81      133.56      164.04 o
  -6   5  15      404.86      337.51      604.58 o
  -5   5  15      502.48      285.36      130.15 o
  -4   5  15      415.39      384.17      103.70 o
  -3   5  15     8975.26     8635.97      197.52 o
  -2   5  15      381.15      445.05       67.68 o
  -1   5  15     6899.00     6885.48      128.43 o
   0   5  15      554.63      574.88       52.72 o
   1   5  15    13485.62    13685.46      475.08 o
   2   5  15     3915.72     4112.77      109.56 o
   3   5  15      175.01        1.36      115.29 o
   4   5  15      514.42      409.65      122.97 o
   5   5  15     3194.74     2651.46      207.43 o
  -6   6  15      695.86      246.22      693.28 o
  -5   6  15     2980.81     2778.31      171.08 o
  -4   6  15      240.82      261.34       90.12 o
  -3   6  15     1650.10     1849.44       80.77 o
  -2   6  15    11983.39    11661.50      201.38 o
  -1   6  15       36.68       74.40       38.26 o
   0   6  15      431.03      272.94       59.24 o
   1   6  15     1372.64     1361.37      133.32 o
   2   6  15     1279.22     1473.01       90.38 o
   3   6  15      483.79      440.17       98.16 o
   4   6  15     1081.66     1025.97      119.20 o
   5   6  15     3631.90     3466.47      264.08 o
  -5   7  15       47.68       60.26       93.39 o
  -4   7  15      476.72      450.85       96.56 o
  -3   7  15      154.60       94.19       70.63 o
  -2   7  15      993.98     1042.66       61.02 o
  -1   7  15      346.89      425.02       51.84 o
   0   7  15     8302.72     8210.51      244.58 o
   1   7  15      149.41      111.87       72.57 o
   2   7  15      388.35      296.01      114.87 o
   3   7  15      487.38      488.19      167.04 o
   4   7  15      105.74      223.00      120.86 o
  -5   8  15     2282.30     2012.21      133.44 o
  -4   8  15     2135.54     2247.34      120.91 o
  -3   8  15      158.85      113.85       74.02 o
  -2   8  15      180.02      215.03       97.15 o
  -1   8  15     3523.13     3726.34       87.74 o
   0   8  15     1361.86     1669.21      133.13 o
   1   8  15     2785.12     2971.28      166.78 o
   2   8  15     3122.25     3165.98      104.07 o
   3   8  15     1760.51     1711.94      115.42 o
   4   8  15      217.07       25.39      173.69 o
  -5   9  15      255.39      265.59      115.47 o
  -4   9  15     1536.53     1528.65      108.20 o
  -3   9  15       64.32       93.15       69.01 o
  -2   9  15        3.74       45.13       56.45 o
  -1   9  15       -8.48       63.56       31.66 o
   0   9  15    11005.51    10503.61      239.48 o
   1   9  15      141.89      180.52       82.22 o
   2   9  15      199.01      196.28       97.98 o
   3   9  15      919.60      808.67      110.82 o
   4   9  15      108.22       25.87      137.27 o
  -5  10  15     1090.60     1030.32      207.09 o
  -4  10  15      615.30      549.60      142.52 o
  -3  10  15      632.25      649.57       96.99 o
  -2  10  15       87.55        0.66       77.98 o
  -1  10  15     3036.04     3408.49      161.78 o
   0  10  15     1926.13     1818.42       86.93 o
   1  10  15       87.24        1.67       88.69 o
   2  10  15      221.77      148.94      113.44 o
   3  10  15      181.92        7.52      156.30 o
   4  10  15      -53.95       13.64      519.01 o
  -4  11  15      211.88       48.78      141.32 o
  -3  11  15      128.71       18.16      116.38 o
  -2  11  15      -20.41       61.14      143.05 o
  -1  11  15     1323.38     1343.13       89.61 o
   0  11  15      762.78      663.32      109.02 o
   1  11  15      406.18      484.90       96.58 o
   2  11  15      395.63      332.67      110.43 o
   3  11  15      127.88       57.88      173.97 o
   4  11  15      508.60      169.83      756.80 o
  -4  12  15       13.36       46.28       33.31 o
  -3  12  15      187.34      149.74      132.40 o
  -2  12  15      146.22       52.04       97.64 o
  -1  12  15      220.38       20.92      125.37 o
   0  12  15      -31.67       43.46      118.63 o
   1  12  15     1186.36     1386.11      113.46 o
   2  12  15      973.43      982.47      131.85 o
   3  12  15      332.12      107.64      697.97 o
  -4  13  15      -27.94      164.00      204.19 o
  -3  13  15      351.01      339.34      123.82 o
  -2  13  15       -7.03       13.56       48.85 o
  -1  13  15     1134.72      919.71      108.77 o
   0  13  15      653.02      407.22      131.10 o
   1  13  15        3.96       16.45       79.26 o
   2  13  15      696.25      474.69      143.33 o
  -4  14  15     1237.38      700.18      747.90 o
  -3  14  15      167.33      243.27      180.22 o
  -2  14  15      692.06      452.12      114.22 o
  -1  14  15       65.50       79.04       83.55 o
   0  14  15      247.37       19.05      114.43 o
   1  14  15       -4.56      140.75      183.47 o
   2  14  15      113.31       39.44      709.82 o
  -3  15  15      362.07      222.39      685.71 o
  -2  15  15      214.38        3.39      170.90 o
  -1  15  15     1920.24     1772.49      135.84 o
   0  15  15      206.11      190.61      161.76 o
   1  15  15      198.43       44.69      670.45 o
  -2  16  15        3.57       20.13      119.76 o
  -1  16  15      475.91        8.31      634.00 o
   0  16  15      286.32       35.40      206.13 o
  -4   0  16     5189.91     5180.71      496.90 o
  -2   0  16     2245.32     2486.43      255.22 o
   0   0  16     6814.00     5816.36      160.65 o
   2   0  16     2902.87     2365.85      127.97 o
   4   0  16      -17.67       29.23       70.89 o
  -5   1  16       37.75       57.54       92.80 o
  -4   1  16      226.15        4.71      127.60 o
  -3   1  16     2382.43     2385.08       78.82 o
  -2   1  16      317.59      233.36       67.95 o
  -1   1  16       50.64       15.33       41.66 o
   0   1  16      734.17      933.21       94.78 o
   1   1  16      810.90      716.01       68.74 o
   2   1  16      152.61      191.71       82.48 o
   3   1  16      950.96     1079.68      100.47 o
   4   1  16     5074.14     4860.76      160.99 o
   5   1  16     1067.55      957.92      213.11 o
  -5   2  16      139.12       45.26      123.88 o
  -4   2  16      146.73       59.73      168.88 o
  -3   2  16     2133.92     2183.58       69.68 o
  -2   2  16     3529.64     3862.17      104.39 o
  -1   2  16      206.32      188.90       49.78 o
   0   2  16      349.50      445.50       47.44 o
   1   2  16     1346.73     1923.29      158.60 o
   2   2  16      127.45       17.26       79.84 o
   3   2  16     1314.38     1404.10      108.01 o
   4   2  16      881.01      441.99      320.86 o
   5   2  16      430.72      284.95      712.76 o
  -5   3  16      206.92       83.53      119.49 o
  -4   3  16      116.98       22.02      133.62 o
  -3   3  16     1676.34     1620.58      129.42 o
  -2   3  16      107.57       38.70       48.05 o
  -1   3  16     6919.99     6543.16      152.12 o
   0   3  16      513.86      295.43       73.97 o
   1   3  16     6124.66     6136.25      127.61 o
   2   3  16     1669.57     2057.72      145.42 o
   3   3  16        3.91       20.80      101.73 o
   4   3  16      333.37        0.51      223.52 o
  -5   4  16     1850.27     1811.64      134.50 o
  -4   4  16      884.46      810.68      106.90 o
  -3   4  16     2066.96     2141.83       86.34 o
  -2   4  16     3346.93     3054.49       83.73 o
  -1   4  16     1430.14     1549.46       53.76 o
   0   4  16     5924.22     6226.26      150.20 o
   1   4  16     9590.97    10484.13      163.00 o
   2   4  16        1.80      128.28       16.03 o
   3   4  16      277.14      166.54      106.95 o
   4   4  16     1373.66     1488.29      132.57 o
  -5   5  16       35.36        4.45      138.74 o
  -4   5  16     4017.24     3955.88      310.52 o
  -3   5  16      646.64      568.06       77.21 o
  -2   5  16     2088.30     1978.13       76.20 o
  -1   5  16     5529.54     6018.89      104.41 o
   0   5  16      243.41       92.97       71.03 o
   1   5  16     5911.26     5875.19      124.57 o
   2   5  16     1315.54     1207.86      126.74 o
   3   5  16       -5.52       26.14       15.05 o
   4   5  16      333.03      285.89      137.32 o
  -5   6  16      647.99      649.68      181.78 o
  -4   6  16       78.94        0.19      137.88 o
  -3   6  16     7497.41     7326.88      273.60 o
  -2   6  16     1856.72     1685.03       68.38 o
  -1   6  16     1936.86     2140.71      104.07 o
   0   6  16      793.57     1029.27       66.61 o
   1   6  16     4240.80     4867.98      116.04 o
   2   6  16      302.94      424.63       88.34 o
   3   6  16     2476.00     2694.53      128.90 o
   4   6  16     3698.68     4161.28      189.11 o
  -5   7  16     1220.19     1093.65      184.53 o
  -4   7  16      271.95      381.47      117.76 o
  -3   7  16     7015.88     6823.56      374.73 o
  -2   7  16     7853.41     7540.01      175.22 o
  -1   7  16    24151.61    23661.83      366.71 o
   0   7  16      326.58      390.96       75.58 o
   1   7  16     1690.65     1871.62       86.11 o
   2   7  16      481.59      519.20       97.34 o
   3   7  16       25.47      196.33       53.14 o
   4   7  16      362.24      444.80      138.26 o
  -5   8  16       39.71       11.40      107.69 o
  -4   8  16       -7.41       14.63       63.92 o
  -3   8  16       -3.45        0.47       13.10 o
  -2   8  16     1208.92     1306.98      108.75 o
  -1   8  16     1837.93     1776.30       70.12 o
   0   8  16     1135.59     1366.05      113.23 o
   1   8  16      304.37      327.06       81.85 o
   2   8  16       32.19       18.08       88.87 o
   3   8  16     3941.88     3874.29      257.89 o
   4   8  16      189.74       26.21      675.26 o
  -5   9  16      996.55     1157.52      160.72 o
  -4   9  16      114.32        2.27      110.51 o
  -3   9  16       -9.51       11.45       25.55 o
  -2   9  16     1074.65      923.52       93.13 o
  -1   9  16      -16.92        1.11       76.03 o
   0   9  16     2625.82     2591.31      195.19 o
   1   9  16     1211.92     1185.78       90.33 o
   2   9  16     2363.33     2320.02      116.46 o
   3   9  16      346.99      185.13      110.35 o
  -4  10  16     2001.63     1621.92      176.07 o
  -3  10  16       18.56       29.60       58.58 o
  -2  10  16     2813.94     2637.54      109.45 o
  -1  10  16       38.23       11.78       86.37 o
   0  10  16     2337.09     2400.30      205.40 o
   1  10  16      129.14        6.43       96.25 o
   2  10  16     1128.87      921.12      111.04 o
   3  10  16       -7.87        3.18      112.77 o
  -4  11  16      872.33      728.85      160.43 o
  -3  11  16      368.08      353.26      130.61 o
  -2  11  16      940.80      950.89      100.89 o
  -1  11  16      205.41       11.02      128.11 o
   0  11  16       80.01       11.75       95.34 o
   1  11  16      200.78       81.42      110.61 o
   2  11  16      256.81      315.64      125.06 o
   3  11  16      618.10      693.75      627.90 o
  -4  12  16      -74.06       95.86      199.77 o
  -3  12  16       -6.44      116.41       62.22 o
  -2  12  16      -66.18        0.08      116.19 o
  -1  12  16      -17.80       87.98      127.48 o
   0  12  16       29.99       41.29       99.94 o
   1  12  16      491.40      413.11      112.08 o
   2  12  16      394.48      699.10      145.90 o
  -4  13  16       64.77       58.31      203.31 o
  -3  13  16       98.64      168.10      168.16 o
  -2  13  16     2112.59     1556.61      146.23 o
  -1  13  16      603.71      681.55      329.49 o
   0  13  16      712.67      655.03      215.56 o
   1  13  16     1857.68     1738.93      150.21 o
  -3  14  16     -167.98        0.57      404.22 o
  -2  14  16      253.31      126.87      137.31 o
  -1  14  16       -3.84        5.42       91.27 o
   0  14  16      471.73      513.11      138.25 o
   1  14  16      477.21       75.49      751.26 o
  -2  15  16     3844.90     3405.38      239.52 o
  -1  15  16      129.53       19.43      178.67 o
   0  15  16      378.40      272.22      735.36 o
   0  16  16     -133.94       16.46      731.80 o
  -5   0  17     1187.34     1306.97      602.29 o
  -3   0  17     1605.18     1880.17       92.08 o
  -1   0  17     1669.24     1986.05       72.98 o
   1   0  17     4681.09     4794.81      163.97 o
   3   0  17     1721.47     1480.85      154.86 o
  -5   1  17      -24.29        6.29      182.86 o
  -4   1  17     2708.15     2614.10      302.74 o
  -3   1  17     2675.89     2380.77      108.78 o
  -2   1  17     6613.82     6373.77      114.64 o
  -1   1  17     1107.25     1079.46       54.19 o
   0   1  17      613.02      674.01       57.14 o
   1   1  17     2355.15     2797.47      121.35 o
   2   1  17        1.04       14.90       75.36 o
   3   1  17     1794.19     1826.18      108.94 o
   4   1  17     1303.30     1077.61      133.82 o
  -5   2  17      -13.98        2.25       66.10 o
  -4   2  17     1881.01     2059.48      154.15 o
  -3   2  17      529.54      594.05       74.76 o
  -2   2  17      521.62      536.67       55.80 o
  -1   2  17     5010.72     4974.51      103.17 o
   0   2  17     5063.88     5435.30      141.08 o
   1   2  17      193.50      246.43       76.02 o
   2   2  17      507.22      465.87       96.38 o
   3   2  17       89.33        5.56      104.49 o
   4   2  17      599.20      582.62      141.68 o
  -5   3  17      514.94      537.54      193.22 o
  -4   3  17      322.10       43.75      125.02 o
  -3   3  17      832.24      954.01       72.88 o
  -2   3  17     4541.15     4369.04      121.73 o
  -1   3  17     1127.41     1173.70       59.07 o
   0   3  17     3738.86     4125.17      255.64 o
   1   3  17      985.92      857.38       73.70 o
   2   3  17      414.60      242.49       81.70 o
   3   3  17     1888.82     1562.06      136.55 o
   4   3  17     1623.54     1489.36      160.57 o
  -5   4  17      108.70        0.01      118.23 o
  -4   4  17      650.99      890.39      233.26 o
  -3   4  17      805.16      959.19       73.08 o
  -2   4  17      546.79      549.65       60.74 o
  -1   4  17      134.70       36.70       54.55 o
   0   4  17     3301.11     3351.64      111.32 o
   1   4  17     1739.54     1684.19       82.00 o
   2   4  17      806.50      721.34       91.03 o
   3   4  17     1574.02     1290.73      121.29 o
   4   4  17     2640.80     2670.27      214.51 o
  -5   5  17      343.88      194.18      142.87 o
  -4   5  17      273.50      131.27      108.41 o
  -3   5  17     5141.10     4846.96      129.50 o
  -2   5  17     1185.22     1233.10       73.28 o
  -1   5  17     2681.45     3039.22      125.20 o
   0   5  17     2979.73     3182.42      100.41 o
   1   5  17      770.30      807.31       77.32 o
   2   5  17      317.58      312.27       79.83 o
   3   5  17     1112.79      852.55      117.37 o
   4   5  17     2253.85     2005.90      236.28 o
  -5   6  17      135.08       73.60      134.92 o
  -4   6  17     1175.59     1133.99      147.24 o
  -3   6  17       93.49       16.94       72.77 o
  -2   6  17      287.96      170.34       60.48 o
  -1   6  17     1048.71     1083.92       78.35 o
   0   6  17     5555.62     6194.43      122.34 o
   1   6  17      524.28      522.63       87.63 o
   2   6  17      975.71      680.89      111.82 o
   3   6  17     1769.10     2121.30      119.91 o
  -5   7  17      953.20      708.02      151.28 o
  -4   7  17      425.16      349.47      127.78 o
  -3   7  17     2730.73     2498.41      216.99 o
  -2   7  17     1317.79     1191.59       72.39 o
  -1   7  17     4640.23     4682.28      122.58 o
   0   7  17     1454.95     1472.02       90.43 o
   1   7  17     1531.38     1328.66       86.72 o
   2   7  17      343.51      530.44      102.57 o
   3   7  17      971.20      843.26      127.87 o
  -5   8  17      203.22        0.14      179.11 o
  -4   8  17      532.57      791.82      101.97 o
  -3   8  17       14.27        0.88      165.07 o
  -2   8  17        6.41        4.74       81.16 o
  -1   8  17      339.21      330.46       71.26 o
   0   8  17     8056.59     7765.41      258.49 o
   1   8  17      264.21      207.87       87.36 o
   2   8  17       67.30      133.42       77.93 o
   3   8  17      816.10      778.32      127.82 o
  -4   9  17      140.11      123.66      139.26 o
  -3   9  17      478.56      328.47      183.11 o
  -2   9  17      345.57      197.73       90.18 o
  -1   9  17     1187.33     1247.93       96.56 o
   0   9  17      380.58      443.53       84.12 o
   1   9  17      195.43        5.87      103.46 o
   2   9  17      594.59      493.47      104.12 o
   3   9  17      -53.74       51.88      913.94 o
  -4  10  17      197.65       38.73      160.95 o
  -3  10  17      362.40      346.05      120.21 o
  -2  10  17       92.73       94.36      104.39 o
  -1  10  17       49.29        3.62      101.42 o
   0  10  17      -29.71        6.83       68.50 o
   1  10  17     1764.34     1881.53      104.93 o
   2  10  17      482.02      301.68      125.35 o
  -4  11  17      141.93      202.28      192.46 o
  -3  11  17     1810.40     1394.01      142.87 o
  -2  11  17       34.20      142.06      105.56 o
  -1  11  17      859.56      850.06      125.27 o
   0  11  17       49.08       21.17      121.59 o
   1  11  17      330.71      190.50      113.02 o
   2  11  17     2636.99     2308.27      223.75 o
  -4  12  17       26.54       42.93      794.66 o
  -3  12  17      -28.36       14.77      441.26 o
  -2  12  17      156.64       19.42      179.80 o
  -1  12  17      -29.26       19.99       85.99 o
   0  12  17      485.20      321.95      123.15 o
   1  12  17      183.78       55.46      123.03 o
  -2  13  17     1245.35     1400.16      149.47 o
  -1  13  17      112.33        1.73      584.78 o
   0  13  17     2376.35     1999.36      174.51 o
   1  13  17      223.56       11.40      645.57 o
  -2  14  17       -4.50        0.01      174.17 o
  -1  14  17     1080.79     1110.56      191.02 o
   0  14  17       21.41        0.74       89.33 o
  -2  15  17       20.32       14.21      271.17 o
   0  15  17      129.19      233.40      763.46 o
  -4   0  18      218.88      139.14      442.15 o
  -2   0  18      878.19      966.00       93.37 o
   0   0  18      405.41      328.62      101.97 o
   2   0  18      464.73      498.68      195.08 o
  -5   1  18      597.66      394.10      146.81 o
  -4   1  18     4190.95     3725.02      164.11 o
  -3   1  18      643.19      645.24       74.48 o
  -2   1  18       57.20       55.05       45.14 o
  -1   1  18     3150.21     3414.74       85.30 o
   0   1  18      343.95      570.00       69.92 o
   1   1  18      515.39      401.10       88.11 o
   2   1  18      524.85      538.18      121.95 o
   3   1  18      435.69      245.21      139.51 o
  -5   2  18      191.82       20.30      141.65 o
  -4   2  18     1706.25     1516.07      154.21 o
  -3   2  18       -0.26       52.39        2.30 o
  -2   2  18     1915.71     2079.67      106.45 o
  -1   2  18     2902.93     2793.13      144.86 o
   0   2  18     8917.49     9154.99      211.46 o
   1   2  18     3252.30     3386.03      142.26 o
   2   2  18       66.13       61.96       90.96 o
   3   2  18     1103.84      904.69      118.06 o
  -5   3  18      215.67       53.93      129.22 o
  -4   3  18     8571.34     7146.26      729.78 o
  -3   3  18     3483.60     3921.38       96.64 o
  -2   3  18      211.38       12.84       68.45 o
  -1   3  18       37.19       45.16       22.15 o
   0   3  18     2208.14     2293.12      115.06 o
   1   3  18     4209.19     4192.14      179.34 o
   2   3  18      412.19      300.01       90.51 o
   3   3  18     1001.56      923.29      125.66 o
  -5   4  18     1702.60     1197.57      229.34 o
  -4   4  18     1496.76     1664.40      260.75 o
  -3   4  18     1589.32     1534.99       88.10 o
  -2   4  18     2903.19     2854.02       81.30 o
  -1   4  18     8125.96     8210.44      284.51 o
   0   4  18     1480.48     1682.82      124.29 o
   1   4  18       16.81        2.41       85.52 o
   2   4  18      332.79      203.97       85.17 o
   3   4  18       63.85      265.31      121.36 o
  -5   5  18     1714.40     1333.80      206.55 o
  -4   5  18      275.11       40.55      120.05 o
  -3   5  18      -10.21      194.44      132.63 o
  -2   5  18     3630.49     3547.64      123.77 o
  -1   5  18      778.35      750.36       58.10 o
   0   5  18      126.82       10.38       83.44 o
   1   5  18       70.83        7.45       63.56 o
   2   5  18     1181.27     1189.73      173.31 o
   3   5  18      271.20      309.69      123.12 o
  -5   6  18      794.77      545.14      224.10 o
  -4   6  18      212.02       27.51      117.80 o
  -3   6  18      162.68       77.17      103.05 o
  -2   6  18     1170.48     1309.91       87.05 o
  -1   6  18     4103.19     4589.73      167.85 o
   0   6  18      352.52      300.51      105.87 o
   1   6  18      547.87      693.48       92.57 o
   2   6  18     1448.42     1159.56      107.61 o
   3   6  18     2791.38     2461.88      196.19 o
  -5   7  18      444.70      290.39      198.53 o
  -4   7  18       68.90      329.34      162.54 o
  -3   7  18      432.59      198.64      112.44 o
  -2   7  18     2280.72     2267.39      185.62 o
  -1   7  18       75.02      193.97       59.32 o
   0   7  18      -11.36       88.53      115.48 o
   1   7  18      123.07       22.46       89.51 o
   2   7  18     3019.77     2940.29      130.88 o
  -5   8  18      257.90      190.69      179.94 o
  -4   8  18     1017.64      943.01      146.76 o
  -3   8  18      272.70      264.70      128.14 o
  -2   8  18      751.82      659.69       88.46 o
  -1   8  18     2769.93     2845.82       99.17 o
   0   8  18      349.48      353.27       83.36 o
   1   8  18      294.79      227.47       88.47 o
   2   8  18       -6.04        9.72      109.31 o
  -4   9  18     1254.15     1083.88      684.40 o
  -3   9  18      182.00        0.16      157.23 o
  -2   9  18      172.58      109.44      113.48 o
  -1   9  18      266.80      204.03       90.42 o
   0   9  18     2680.23     2728.55      125.93 o
   1   9  18      799.78      511.62       93.27 o
   2   9  18      338.42      114.79      128.98 o
  -4  10  18     1441.26     1072.04      211.02 o
  -3  10  18      582.13      501.61      180.19 o
  -2  10  18     1441.32     1659.12      174.13 o
  -1  10  18     1627.36     1376.69      132.51 o
   0  10  18      893.37      920.59      105.57 o
   1  10  18     2377.24     1687.74      142.60 o
   2  10  18      794.83      824.26      763.16 o
  -4  11  18      892.32      744.62      821.71 o
  -2  11  18      941.03      992.62      309.92 o
  -1  11  18      137.63        4.68      113.52 o
   0  11  18       42.60       52.44       87.84 o
   1  11  18      521.56      186.50      177.79 o
  -2  12  18     1352.66     1343.84      177.57 o
  -1  12  18       59.89       13.86      101.80 o
   0  12  18      369.62      229.36      149.37 o
   1  12  18      795.47      758.82      729.86 o
  -2  13  18      498.54      310.20      684.37 o
  -1  13  18      713.23      606.19      166.17 o
   0  13  18      299.60      156.25      251.33 o
   1  13  18      255.88      179.49      741.00 o
  -1  14  18      368.91      465.38      752.38 o
   0  14  18      209.72       75.26      822.38 o
  -3   0  19       79.83        0.71      148.51 o
  -1   0  19     1604.57     1723.61       97.91 o
   1   0  19      692.57     1213.65      139.83 o
   3   0  19     2204.61     1435.10      697.10 o
  -4   1  19     1256.68     1292.91      316.99 o
  -3   1  19      364.10      452.05       86.18 o
  -2   1  19     5508.08     5168.71      145.40 o
  -1   1  19      210.53       84.01       64.20 o
   0   1  19      634.50      588.16      101.58 o
   1   1  19     2875.32     3349.83      227.41 o
   2   1  19      417.24      241.50      116.29 o
   3   1  19      411.62      286.09      173.48 o
  -5   2  19      352.64      123.18      688.60 o
  -4   2  19     2253.50     2287.68      163.41 o
  -3   2  19      865.60      853.24       90.74 o
  -2   2  19     1607.98     1468.95       73.46 o
  -1   2  19       88.64        6.64       39.30 o
   0   2  19      555.52      164.24       98.18 o
   1   2  19      347.61      338.83       78.27 o
   2   2  19      177.02       10.05      119.67 o
  -5   3  19     1248.68      897.46      721.91 o
  -4   3  19      238.73       92.90      143.10 o
  -3   3  19      155.13        0.78       82.84 o
  -2   3  19     1578.31     1605.87       79.71 o
  -1   3  19     2883.30     2904.78       76.39 o
   0   3  19      295.12       44.20       81.82 o
   1   3  19      235.36      121.45      103.60 o
   2   3  19     1639.13     1493.54      108.12 o
  -5   4  19      258.05       82.82      624.39 o
  -4   4  19      -25.88        7.76      130.00 o
  -3   4  19       16.87        0.15       85.20 o
  -2   4  19      237.36      135.00       68.53 o
  -1   4  19      211.77        9.40       68.49 o
   0   4  19     2305.20     2537.04       94.14 o
   1   4  19     1493.94     1837.60       93.43 o
   2   4  19      375.17      269.08      115.63 o
  -5   5  19      197.62      384.01      753.57 o
  -4   5  19      179.39      221.21      132.60 o
  -3   5  19      512.46      371.54       96.23 o
  -2   5  19      751.77      576.93       73.18 o
  -1   5  19      673.09      726.72       74.42 o
   0   5  19     5363.83     5144.68      120.33 o
   1   5  19     1890.68     1845.52      109.04 o
   2   5  19     1559.24     1251.58      109.45 o
  -5   6  19      -48.18       33.97      795.85 o
  -4   6  19      416.39      215.30      124.17 o
  -3   6  19       37.31       86.06       54.02 o
  -2   6  19      386.58      229.98       80.53 o
  -1   6  19     3166.96     2942.13      137.79 o
   0   6  19     1837.50     1737.96       88.18 o
   1   6  19      877.35      854.89       86.60 o
   2   6  19      176.98       45.51      100.18 o
  -5   7  19      120.85      243.80      724.86 o
  -4   7  19      274.99      233.85      198.74 o
  -3   7  19      646.33      684.53      141.84 o
  -2   7  19      911.60     1058.26       94.59 o
  -1   7  19     1160.78     1054.27       86.67 o
   0   7  19      393.98      427.24       86.85 o
   1   7  19      479.94      304.59      131.96 o
   2   7  19     1143.56     1173.30      192.06 o
  -4   8  19      -64.33      127.60    12964.60 o
  -3   8  19      -48.38        0.30      175.54 o
  -2   8  19      950.38     1060.07      111.31 o
  -1   8  19      184.86        9.51       92.37 o
   0   8  19     1247.60     1193.35      142.86 o
   1   8  19      168.94       30.09       99.36 o
   2   8  19     1312.51     1057.83      752.18 o
  -4   9  19      -95.10        0.56      900.53 o
  -3   9  19      640.47      482.73      164.34 o
  -2   9  19      701.84      580.65      141.39 o
  -1   9  19      291.31       27.47      104.98 o
   0   9  19     1087.66      983.13      158.64 o
   1   9  19      803.23      803.56      105.19 o
  -3  10  19      168.02       29.04      610.90 o
  -2  10  19     4828.61     4858.57      181.95 o
  -1  10  19      859.02      931.04      129.13 o
   0  10  19     2262.37     2464.74      134.16 o
   1  10  19      249.91       69.14      179.22 o
  -2  11  19      332.89      435.01      608.09 o
  -1  11  19     1877.61     1726.76      182.87 o
   0  11  19      144.57      470.51      160.68 o
   1  11  19      108.57        8.90      780.28 o
  -2  12  19      -51.71        2.49      655.63 o
  -1  12  19      277.56      295.51      711.01 o
   0  12  19       99.96        9.09      699.14 o
  -1  13  19      114.36      253.04      734.21 o
  -4   0  20     2807.93     2672.26      637.91 o
  -2   0  20      187.14        2.23       88.09 o
   0   0  20     1780.12     1751.66      119.91 o
   2   0  20      286.74      446.85      158.67 o
  -4   1  20     1555.64     1571.17      173.66 o
  -3   1  20      462.42      456.08      240.51 o
  -2   1  20     4414.00     4026.57      176.03 o
  -1   1  20     3347.36     3255.52       91.78 o
   0   1  20     1249.63     1337.61      127.34 o
   1   1  20      415.04      240.38       80.55 o
   2   1  20      511.99      489.94      103.45 o
  -4   2  20      310.38      112.56      149.12 o
  -3   2  20        2.76       42.73       63.59 o
  -2   2  20       51.90      118.99       45.55 o
  -1   2  20      147.89      235.56       66.45 o
   0   2  20      964.24     1004.62       87.75 o
   1   2  20      804.19      644.78       90.38 o
   2   2  20      236.41      214.64       95.06 o
  -4   3  20      206.65      286.03      156.34 o
  -3   3  20     1483.15     1416.62      119.70 o
  -2   3  20     1731.24     1639.62       82.08 o
  -1   3  20      254.32       74.84       67.28 o
   0   3  20      328.33       85.52       79.21 o
   1   3  20     1217.76     1386.06      107.95 o
   2   3  20      259.91       60.71       92.64 o
  -4   4  20       48.74       45.12      623.16 o
  -3   4  20      682.26      448.73      155.63 o
  -2   4  20      302.01      269.82       86.35 o
  -1   4  20       -5.80       12.44       90.12 o
   0   4  20     1430.81     1456.04      135.03 o
   1   4  20      125.81       32.78      102.20 o
   2   4  20     1331.97      920.43      600.87 o
  -4   5  20       11.49       63.30      131.70 o
  -3   5  20     1135.53     1095.83      216.47 o
  -2   5  20       37.52        7.24       69.77 o
  -1   5  20      275.09      169.60       75.27 o
   0   5  20     1059.41     1021.07       86.63 o
   1   5  20     6678.20     6464.99      192.07 o
   2   5  20      132.80       90.36      614.43 o
  -4   6  20       62.67        0.95      169.56 o
  -3   6  20       -8.89        0.01       25.95 o
  -2   6  20     1657.83     1703.73      115.73 o
  -1   6  20      899.47      761.23      103.74 o
   0   6  20      385.57      168.26       91.94 o
   1   6  20      442.44      439.59      116.71 o
  -3   7  20      601.88      511.96      652.72 o
  -2   7  20      -16.12       60.22      148.15 o
  -1   7  20     4404.52     4233.16      117.63 o
   0   7  20     7055.15     6332.83      201.53 o
   1   7  20      471.08      278.15      109.82 o
  -3   8  20     1584.85      843.05      686.78 o
  -2   8  20      146.74       99.06       96.94 o
  -1   8  20      373.13      344.49       98.40 o
   0   8  20      430.57      282.17      104.32 o
   1   8  20      482.62      407.28      154.85 o
  -3   9  20       75.98        0.33      737.05 o
  -2   9  20     1842.82     1608.89      190.60 o
  -1   9  20      344.36      238.07      106.16 o
   0   9  20      546.27      403.37      145.66 o
   1   9  20     2447.35     2223.02      210.09 o
  -2  10  20      381.45      337.51      702.13 o
  -1  10  20     2516.73     2307.93      236.28 o
   0  10  20      315.71        0.31      734.09 o
   1  10  20     1718.79     1353.99      808.39 o
  -2  11  20      -49.05       23.36      305.44 o
  -1  11  20       72.45       19.86      694.09 o
   0  11  20     1639.09     1326.64      805.88 o
  -1  12  20      321.46       67.89      782.29 o
  -3   0  21     6434.73     5195.93      578.89 o
  -1   0  21     1620.92     1586.31      140.81 o
   1   0  21     2046.70     1803.50      402.62 o
  -4   1  21      163.02       77.34      621.22 o
  -3   1  21       -2.60        1.06       55.33 o
  -2   1  21       91.86        3.02       69.35 o
  -1   1  21      135.28       11.83      109.59 o
   0   1  21      655.53      581.72       84.01 o
   1   1  21      671.74      479.13      103.12 o
  -4   2  21      198.57      261.91      755.11 o
  -3   2  21     1178.77     1189.57      163.28 o
  -2   2  21     2496.45     2469.22       95.64 o
  -1   2  21      527.12      685.03       77.30 o
   0   2  21        4.02       14.20       63.37 o
   1   2  21     2092.10     2107.00      110.35 o
   2   2  21       11.95      155.22      120.41 o
  -4   3  21      -34.38        5.02      295.32 o
  -3   3  21      320.75      136.64      116.79 o
  -2   3  21     3109.92     2719.78      140.89 o
  -1   3  21      134.41      201.96       71.00 o
   0   3  21     2200.26     2245.74      132.10 o
   1   3  21       13.94       43.70       18.58 o
  -4   4  21      367.82      393.83      751.38 o
  -3   4  21      824.44      701.61      164.52 o
  -2   4  21      690.46      637.28       79.37 o
  -1   4  21      203.64       71.98       73.48 o
   0   4  21       24.96       12.65       49.47 o
   1   4  21      947.48     1152.40      159.82 o
  -4   5  21      137.98       74.61      789.56 o
  -3   5  21      840.88      715.68      147.73 o
  -2   5  21     1241.74     1113.22      102.99 o
  -1   5  21     3102.35     3073.77      141.31 o
   0   5  21      227.50       50.48       93.96 o
   1   5  21       95.05       22.41      626.70 o
  -4   6  21     -234.28      112.24      628.18 o
  -3   6  21      128.16      102.66      701.21 o
  -2   6  21      169.58      251.61      119.71 o
  -1   6  21      913.30      957.53      109.66 o
   0   6  21     2810.74     2115.87      224.46 o
   1   6  21      452.98      106.98      642.76 o
  -3   7  21      479.55      420.45      694.78 o
  -2   7  21      -71.91        9.13      199.53 o
  -1   7  21     3655.86     3190.33      249.42 o
   0   7  21     2280.46     2061.43      664.46 o
   1   7  21       93.61        7.70      693.65 o
  -2   8  21      373.87      337.88      155.62 o
  -1   8  21      469.75      562.86      136.21 o
   0   8  21      473.06      352.33      731.13 o
   1   8  21      236.20       90.04      800.49 o
  -2   9  21       50.31        0.00      667.09 o
   0   9  21      238.01      372.90      775.88 o
   1   9  21       26.09      223.37      576.20 o
  -2   0  22     1105.91     1361.23      159.33 o
   0   0  22      214.15        3.77      135.63 o
  -3   1  22     1074.04     1232.59      719.92 o
  -2   1  22     1872.04     1451.79       92.08 o
  -1   1  22      644.31      532.41       81.58 o
   0   1  22     2404.49     1762.26      288.95 o
   1   1  22     -121.19       15.57      742.60 o
  -3   2  22      761.91      671.62      694.36 o
  -2   2  22     1393.07     1105.87       90.65 o
  -1   2  22      241.93      211.93       81.14 o
   0   2  22      333.98      219.91      144.83 o
   1   2  22      -19.85       39.54      133.53 o
  -3   3  22     1593.13     1582.48      642.42 o
  -2   3  22       10.54       20.37       25.57 o
  -1   3  22      -13.67       35.70      127.45 o
   0   3  22     1617.68     1954.14      196.17 o
   1   3  22     1026.29     1042.74      750.91 o
  -3   4  22      197.17      171.18      664.45 o
  -2   4  22      492.98      328.32      102.56 o
  -1   4  22     2152.09     1972.69      149.53 o
   0   4  22      294.66      207.28      145.88 o
   1   4  22      434.64      301.16      762.11 o
  -3   5  22      -51.53       97.08      765.35 o
  -2   5  22      320.79       90.32      120.30 o
  -1   5  22     2244.45     1772.01      156.07 o
   0   5  22      741.87      711.27      670.04 o
   1   5  22     1757.62     2034.73      713.66 o
  -3   6  22      740.53      767.51      688.64 o
  -2   6  22       95.72        0.42      236.13 o
  -1   6  22      584.14      661.67      731.44 o
   0   6  22     1157.89     1154.71      729.95 o
  -2   7  22      247.21       66.03      154.88 o
   0   7  22      933.80      374.86      780.07 o
  -2   8  22      491.89      253.55      810.33 o
   0   8  22       86.13       14.74      802.68 o
  -1   0  23     1983.92     2156.96      178.09 o
   1   0  23     2278.33     1763.03      824.77 o
  -2   1  23      177.55       11.94       89.28 o
  -1   1  23      712.30      604.33      126.47 o
   1   1  23     1621.82     1232.97      803.59 o
  -2   2  23      198.10       43.79      101.02 o
  -1   2  23      269.79      103.29      141.56 o
  -2   3  23      118.21        1.61      120.83 o
  -1   3  23      618.95      197.45      656.04 o
  -2   4  23      154.07      104.38      191.43 o
  -1   4  23       -1.11       25.41      719.42 o
  -2   5  23      848.03      805.06      791.96 o
